# Supplementary material for: Bis(η5-1-tert-butyl­inden­yl)nickel(II)
Source: Acta Crystallogr Sect E Struct Rep Online. 2011 Aug 2;67(Pt 9):m1184. doi: 10.1107/S1600536811028510 (PMC3200892; doi:10.1107/S1600536811028510)
Supplement: Supplementary file 1 [file e-67-m1184-sup1.cif]

##############################################################################
#                                                                            #
# This CIF contains the data in a paper accepted for publication in          #
# Acta Crystallographica Section E. It conforms to the requirements of       #
# Notes for Authors for Acta Crystallographica Section E, and has been       #
# peer reviewed under the auspices of the IUCr Commission on Journals.       #
#                                                                            #
# Full details of the Crystallographic Information File format               #
# are given in the paper "The Crystallographic Information File (CIF):       #
# a New Standard Archive File for Crystallography" by S. R. Hall, F. H.      #
# Allen and I. D. Brown [Acta Cryst. (1991), A47, 655-685].                  #
#                                                                            #
# The current version of the core CIF dictionary is obtainable from          #
# ftp://ftp.iucr.org/pub/cif_core.dic.                                       #
#                                                                            #
# Software is freely available for graphical display of the structure(s)     #
# in this CIF. For information consult the CIF software page                 #
# http://www.iucr.org/resources/cif/software.                                #
#                                                                            #
# This file may be used for bona fide research purposes within the           #
# scientific community so long as proper attribution is given to the journal # 
# article from which it was obtained.                                        #
#                                                                            #
##############################################################################
data_I
_audit_creation_method     SHELXL-97
_chemical_name_systematic
;
Bis(\h^5^-1-<i>tert</i>-butylindenyl)nickel(II)
;
_chemical_name_common     ?
_chemical_formula_moiety     'C26 H30 Ni'
_chemical_formula_sum     'C26 H30 Ni'
_chemical_formula_iupac     '[Ni (C13 H15)2]'
_chemical_formula_weight     401.21
_chemical_melting_point     ?
_symmetry_cell_setting     triclinic
_symmetry_space_group_name_H-M     'P -1'
_symmetry_space_group_name_Hall     '-P 1'
loop_
    _symmetry_equiv_pos_as_xyz
    'x, y, z'
    '-x, -y, -z'
_cell_length_a     9.8116(5)
_cell_length_b     10.9631(7)
_cell_length_c     11.1658(7)
_cell_angle_alpha     68.800(6)
_cell_angle_beta     67.085(5)
_cell_angle_gamma     85.212(4)
_cell_volume     1029.10(11)
_cell_formula_units_Z     2
_cell_measurement_reflns_used     5554
_cell_measurement_theta_min     4.3317
_cell_measurement_theta_max     62.5485
_cell_measurement_temperature     150(2)
_exptl_crystal_description     'transparent prism'
_exptl_crystal_colour     red
_exptl_crystal_size_max     0.11
_exptl_crystal_size_mid     0.07
_exptl_crystal_size_min     0.04
_exptl_crystal_density_diffrn     1.295
_exptl_crystal_density_meas     ?
_exptl_crystal_density_method     'not measured'
_exptl_crystal_F_000     428
_exptl_absorpt_coefficient_mu     1.383
_exptl_absorpt_correction_type     multi-scan
_exptl_absorpt_process_details
;
(CrysAlis PRO; Oxford Diffraction, 2010)
;
_exptl_absorpt_correction_T_min     0.67499
_exptl_absorpt_correction_T_max     1.00000
_exptl_special_details
;
CrysAlisPro, Oxford Diffraction Ltd.,
Version 1.171.33.66 (release 28-04-2010 CrysAlis171 .NET)
(compiled Apr 28 2010,14:27:37)
Empirical absorption correction using spherical harmonics,
 implemented in SCALE3 ABSPACK scaling algorithm.
;
_diffrn_ambient_temperature     150(2)
_diffrn_radiation_type     CuK\a
_diffrn_radiation_wavelength     1.54184
_diffrn_radiation_source     'Enhance Ultra (Cu) X-ray Source'
_diffrn_radiation_monochromator     'mirror'
_diffrn_measurement_device_type
                            'Oxford Diffraction Xcalibur Sapphire3 Gemini ultra'
_diffrn_measurement_method     \w
_diffrn_detector_area_resol_mean     16.1399
_diffrn_reflns_number     8813
_diffrn_reflns_av_R_equivalents     0.0217
_diffrn_reflns_av_sigmaI/netI     0.0232
_diffrn_reflns_theta_min     4.34
_diffrn_reflns_theta_max     62.64
_diffrn_reflns_theta_full     62.64
_diffrn_measured_fraction_theta_max     0.995
_diffrn_measured_fraction_theta_full     0.995
_diffrn_reflns_limit_h_min     -9
_diffrn_reflns_limit_h_max     11
_diffrn_reflns_limit_k_min     -12
_diffrn_reflns_limit_k_max     12
_diffrn_reflns_limit_l_min     -12
_diffrn_reflns_limit_l_max     12
_diffrn_standards_number     ?
_diffrn_standards_interval_count     ?
_diffrn_standards_interval_time     ?
_diffrn_standards_decay_%     ?
_refine_special_details
;
Refinement of <i>F</i>^2^ against ALL reflections. The weighted <i>R</i>-factor
<i>wR</i> and goodness of fit <i>S</i> are based on <i>F</i>^2^, conventional
<i>R</i>-factors <i>R</i> are based on <i>F</i>, with <i>F</i> set to zero for
negative <i>F</i>^2^. The threshold expression of <i>F</i>^2^ >
2\s(<i>F</i>^2^) is used only for calculating <i>R</i>-factors(gt) <i>etc</i>.
and is not relevant to the choice of reflections for refinement.
<i>R</i>-factors based on <i>F</i>^2^ are statistically about twice as large
as those based on <i>F</i>, and <i>R</i>- factors based on ALL data will be
even larger.
;
_reflns_number_total     3283
_reflns_number_gt     2838
_reflns_threshold_expression     I>2\s(I)
_refine_ls_structure_factor_coef     Fsqd
_refine_ls_matrix_type     full
_refine_ls_R_factor_all     0.0308
_refine_ls_R_factor_gt     0.0266
_refine_ls_wR_factor_gt     0.0736
_refine_ls_wR_factor_ref     0.0752
_refine_ls_goodness_of_fit_ref     1.073
_refine_ls_restrained_S_all     1.073
_refine_ls_number_reflns     3283
_refine_ls_number_parameters     253
_refine_ls_number_restraints     0
_refine_ls_hydrogen_treatment     constr
_refine_ls_weighting_scheme     calc
_refine_ls_weighting_details
         'calc w=1/[\s^2^(Fo^2^)+(0.0490P)^2^+0.0000P] where P=(Fo^2^+2Fc^2^)/3'
_atom_sites_solution_hydrogens     geom
_atom_sites_solution_primary     direct
_atom_sites_solution_secondary     difmap
_refine_ls_shift/su_max     0.000
_refine_ls_shift/su_mean     0.000
_refine_diff_density_max     0.242
_refine_diff_density_min     -0.252
_refine_ls_extinction_method     none
_refine_ls_extinction_coef     ?
loop_
    _atom_type_symbol
    _atom_type_description
    _atom_type_scat_dispersion_real
    _atom_type_scat_dispersion_imag
    _atom_type_scat_source
    'C' 'C' 0.0181 0.0091
                         'International Tables Vol C Tables 4.2.6.8 and 6.1.1.4'
    'H' 'H' 0.0000 0.0000
                         'International Tables Vol C Tables 4.2.6.8 and 6.1.1.4'
    'Ni' 'Ni' -3.0029 0.5091
                         'International Tables Vol C Tables 4.2.6.8 and 6.1.1.4'
_computing_data_collection     'CrysAlis CCD (Oxford Diffraction, 2010)'
_computing_cell_refinement     'CrysAlis RED (Oxford Diffraction, 2010)'
_computing_data_reduction     'CrysAlis RED (Oxford Diffraction, 2010)'
_computing_structure_solution     'SIR92 (Giacovazzo <i>et al.</i>, 1994)'
_computing_structure_refinement     'SHELXL97 (Sheldrick, 2008)'
_computing_molecular_graphics     'SCHAKAL99 (Keller, 1999)'
_computing_publication_material     'publCIF (Westrip, 2010)'
loop_
    _atom_site_type_symbol
    _atom_site_label
    _atom_site_fract_x
    _atom_site_fract_y
    _atom_site_fract_z
    _atom_site_U_iso_or_equiv
    _atom_site_adp_type
    _atom_site_calc_flag
    _atom_site_refinement_flags
    _atom_site_occupancy
    _atom_site_symmetry_multiplicity
    _atom_site_disorder_assembly
    _atom_site_disorder_group
    C C1 0.69298(15) 0.98880(15) 0.83091(15) 0.0224(3) Uani d . 1 1 . .
    C C2 0.66605(16) 1.11686(15) 0.83603(16) 0.0253(3) Uani d . 1 1 . .
    H H2 0.7279 1.1686 0.8495 0.030 Uiso calc R 1 1 . .
    C C3 0.53173(17) 1.15413(15) 0.81780(16) 0.0262(3) Uani d . 1 1 . .
    H H3 0.4779 1.2263 0.8348 0.031 Uiso calc R 1 1 . .
    C C4 0.49048(16) 1.06274(15) 0.76852(15) 0.0246(3) Uani d . 1 1 . .
    C C5 0.59070(15) 0.96046(14) 0.77499(15) 0.0215(3) Uani d . 1 1 . .
    C C6 0.57746(17) 0.85971(15) 0.73069(16) 0.0265(3) Uani d . 1 1 . .
    H H6 0.6427 0.7906 0.7348 0.032 Uiso calc R 1 1 . .
    C C7 0.46801(18) 0.86187(17) 0.68070(17) 0.0334(4) Uani d . 1 1 . .
    H H7 0.4605 0.7948 0.6481 0.040 Uiso calc R 1 1 . .
    C C8 0.36868(18) 0.96052(18) 0.67725(18) 0.0360(4) Uani d . 1 1 . .
    H H8 0.2937 0.9589 0.6438 0.043 Uiso calc R 1 1 . .
    C C9 0.37800(17) 1.06062(17) 0.72184(17) 0.0325(4) Uani d . 1 1 . .
    H H9 0.3091 1.1269 0.7208 0.039 Uiso calc R 1 1 . .
    C C10 0.83254(16) 0.91731(16) 0.83483(17) 0.0273(3) Uani d . 1 1 . .
    C C11 0.79792(18) 0.76942(17) 0.91908(18) 0.0370(4) Uani d . 1 1 . .
    H H11A 0.7370 0.7558 1.0169 0.056 Uiso calc R 1 1 . .
    H H11B 0.8908 0.7264 0.9126 0.056 Uiso calc R 1 1 . .
    H H11C 0.7439 0.7319 0.8815 0.056 Uiso calc R 1 1 . .
    C C12 0.93683(17) 0.93709(17) 0.68371(17) 0.0325(4) Uani d . 1 1 . .
    H H12A 0.8883 0.8985 0.6426 0.049 Uiso calc R 1 1 . .
    H H12B 1.0288 0.8943 0.6829 0.049 Uiso calc R 1 1 . .
    H H12C 0.9598 1.0311 0.6294 0.049 Uiso calc R 1 1 . .
    C C13 0.91121(19) 0.9744(2) 0.8992(2) 0.0457(5) Uani d . 1 1 . .
    H H13A 0.9415 1.0670 0.8421 0.069 Uiso calc R 1 1 . .
    H H13B 0.9990 0.9260 0.9029 0.069 Uiso calc R 1 1 . .
    H H13C 0.8435 0.9666 0.9937 0.069 Uiso calc R 1 1 . .
    C C14 1.06039(15) 0.56135(14) 0.63293(15) 0.0207(3) Uani d . 1 1 . .
    C C15 1.03662(17) 0.66575(14) 0.52347(16) 0.0246(3) Uani d . 1 1 . .
    H H15 1.1096 0.7312 0.4502 0.030 Uiso calc R 1 1 . .
    C C16 0.88655(18) 0.65609(16) 0.54168(19) 0.0304(4) Uani d . 1 1 . .
    H H16 0.8453 0.7033 0.4752 0.036 Uiso calc R 1 1 . .
    C C17 0.80661(17) 0.56158(16) 0.67958(19) 0.0305(4) Uani d . 1 1 . .
    C C18 0.91244(16) 0.50176(15) 0.73735(16) 0.0247(3) Uani d . 1 1 . .
    C C19 0.86545(19) 0.40421(17) 0.86990(17) 0.0354(4) Uani d . 1 1 . .
    H H19 0.9352 0.3626 0.9090 0.042 Uiso calc R 1 1 . .
    C C20 0.7145(2) 0.3692(2) 0.9435(2) 0.0499(6) Uani d . 1 1 . .
    H H20 0.6813 0.3043 1.0344 0.060 Uiso calc R 1 1 . .
    C C21 0.6116(2) 0.4273(2) 0.8868(3) 0.0561(7) Uani d . 1 1 . .
    H H21 0.5092 0.4011 0.9395 0.067 Uiso calc R 1 1 . .
    C C22 0.65523(18) 0.5224(2) 0.7551(2) 0.0463(5) Uani d . 1 1 . .
    H H22 0.5842 0.5607 0.7165 0.056 Uiso calc R 1 1 . .
    C C23 1.20379(16) 0.54344(15) 0.65758(16) 0.0236(3) Uani d . 1 1 . .
    C C24 1.18369(17) 0.58486(17) 0.78106(17) 0.0300(4) Uani d . 1 1 . .
    H H24A 1.1568 0.6761 0.7607 0.045 Uiso calc R 1 1 . .
    H H24B 1.2767 0.5767 0.7959 0.045 Uiso calc R 1 1 . .
    H H24C 1.1048 0.5281 0.8652 0.045 Uiso calc R 1 1 . .
    C C25 1.24681(18) 0.40112(16) 0.69020(18) 0.0338(4) Uani d . 1 1 . .
    H H25A 1.1628 0.3430 0.7666 0.051 Uiso calc R 1 1 . .
    H H25B 1.3318 0.3913 0.7176 0.051 Uiso calc R 1 1 . .
    H H25C 1.2734 0.3780 0.6073 0.051 Uiso calc R 1 1 . .
    C C26 1.33151(17) 0.63006(17) 0.52843(18) 0.0339(4) Uani d . 1 1 . .
    H H26A 1.3410 0.6090 0.4475 0.051 Uiso calc R 1 1 . .
    H H26B 1.4241 0.6140 0.5439 0.051 Uiso calc R 1 1 . .
    H H26C 1.3110 0.7225 0.5114 0.051 Uiso calc R 1 1 . .
    Ni Ni1 0.5000 1.0000 1.0000 0.02238(12) Uani d S 1 2 . .
    Ni Ni2 1.0000 0.5000 0.5000 0.02285(12) Uani d S 1 2 . .
loop_
    _atom_site_aniso_label
    _atom_site_aniso_U_11
    _atom_site_aniso_U_22
    _atom_site_aniso_U_33
    _atom_site_aniso_U_12
    _atom_site_aniso_U_13
    _atom_site_aniso_U_23
    C1 0.0222(7) 0.0248(8) 0.0166(8) -0.0013(6) -0.0025(6) -0.0083(6)
    C2 0.0280(8) 0.0250(8) 0.0182(8) -0.0055(6) -0.0017(6) -0.0091(6)
    C3 0.0313(8) 0.0201(8) 0.0194(8) 0.0025(6) -0.0032(6) -0.0057(6)
    C4 0.0264(8) 0.0242(8) 0.0156(8) 0.0000(6) -0.0033(6) -0.0034(6)
    C5 0.0221(7) 0.0226(8) 0.0139(7) -0.0017(6) -0.0020(6) -0.0049(6)
    C6 0.0305(8) 0.0248(8) 0.0207(8) -0.0012(6) -0.0053(6) -0.0085(6)
    C7 0.0383(9) 0.0367(10) 0.0245(9) -0.0108(7) -0.0084(7) -0.0113(7)
    C8 0.0307(9) 0.0481(11) 0.0264(9) -0.0070(8) -0.0129(7) -0.0063(8)
    C9 0.0287(8) 0.0371(10) 0.0248(9) 0.0035(7) -0.0100(7) -0.0044(7)
    C10 0.0227(7) 0.0359(9) 0.0235(8) 0.0047(6) -0.0064(6) -0.0143(7)
    C11 0.0317(8) 0.0390(10) 0.0293(9) 0.0106(7) -0.0085(7) -0.0053(8)
    C12 0.0258(8) 0.0367(10) 0.0273(9) 0.0042(7) -0.0020(7) -0.0125(7)
    C13 0.0297(9) 0.0751(14) 0.0486(12) 0.0102(9) -0.0185(8) -0.0381(11)
    C14 0.0223(7) 0.0202(7) 0.0206(8) 0.0012(6) -0.0063(6) -0.0105(6)
    C15 0.0310(8) 0.0179(7) 0.0281(9) 0.0035(6) -0.0135(7) -0.0100(6)
    C16 0.0349(9) 0.0266(8) 0.0450(10) 0.0138(7) -0.0253(8) -0.0218(8)
    C17 0.0241(8) 0.0349(9) 0.0464(11) 0.0071(7) -0.0121(7) -0.0326(8)
    C18 0.0237(7) 0.0270(8) 0.0253(8) -0.0008(6) -0.0032(6) -0.0176(7)
    C19 0.0413(9) 0.0367(9) 0.0245(9) -0.0125(7) -0.0011(7) -0.0163(7)
    C20 0.0506(12) 0.0551(12) 0.0342(11) -0.0287(10) 0.0123(9) -0.0295(10)
    C21 0.0280(9) 0.0732(15) 0.0689(16) -0.0203(10) 0.0151(10) -0.0591(14)
    C22 0.0226(8) 0.0568(12) 0.0778(16) 0.0058(8) -0.0102(9) -0.0551(13)
    C23 0.0224(7) 0.0282(8) 0.0220(8) 0.0026(6) -0.0090(6) -0.0106(7)
    C24 0.0292(8) 0.0371(9) 0.0284(9) 0.0007(7) -0.0121(7) -0.0155(7)
    C25 0.0375(9) 0.0353(9) 0.0373(10) 0.0131(7) -0.0233(8) -0.0152(8)
    C26 0.0237(8) 0.0468(11) 0.0299(9) -0.0033(7) -0.0077(7) -0.0137(8)
    Ni1 0.02328(19) 0.0207(2) 0.0179(2) 0.00272(14) -0.00330(15) -0.00650(15)
    Ni2 0.0256(2) 0.0215(2) 0.0289(2) 0.00832(14) -0.01484(16) -0.01392(16)
_geom_special_details
;
All s.u.'s (except the s.u. in the dihedral angle between two l.s. planes) are
estimated using the full covariance matrix. The cell s.u.'s are taken into
account individually in the estimation of s.u.'s in distances, angles and
torsion angles; correlations between s.u.'s in cell parameters are only used
when they are defined by crystal symmetry. An approximate (isotropic)
treatment of cell s.u.'s is used for estimating s.u.'s involving l.s. planes.
;
loop_
    _geom_bond_atom_site_label_1
    _geom_bond_atom_site_label_2
    _geom_bond_site_symmetry_2
    _geom_bond_distance
    _geom_bond_publ_flag
    C1 C2 . 1.424(2) ?
    C1 C5 . 1.474(2) ?
    C1 C10 . 1.528(2) ?
    C1 Ni1 . 2.1237(14) ?
    C2 C3 . 1.416(2) ?
    C2 Ni1 . 1.9942(15) ?
    C2 H2 . 0.9500 ?
    C3 C4 . 1.453(2) ?
    C3 Ni1 . 2.0492(15) ?
    C3 H3 . 0.9500 ?
    C4 C9 . 1.397(2) ?
    C4 C5 . 1.429(2) ?
    C4 Ni1 . 2.4604(15) ?
    C5 C6 . 1.397(2) ?
    C5 Ni1 . 2.5048(14) ?
    C6 C7 . 1.385(2) ?
    C6 H6 . 0.9500 ?
    C7 C8 . 1.394(3) ?
    C7 H7 . 0.9500 ?
    C8 C9 . 1.381(3) ?
    C8 H8 . 0.9500 ?
    C9 H9 . 0.9500 ?
    C10 C13 . 1.530(2) ?
    C10 C11 . 1.539(2) ?
    C10 C12 . 1.539(2) ?
    C11 H11A . 0.9800 ?
    C11 H11B . 0.9800 ?
    C11 H11C . 0.9800 ?
    C12 H12A . 0.9800 ?
    C12 H12B . 0.9800 ?
    C12 H12C . 0.9800 ?
    C13 H13A . 0.9800 ?
    C13 H13B . 0.9800 ?
    C13 H13C . 0.9800 ?
    C14 C15 . 1.423(2) ?
    C14 C18 . 1.477(2) ?
    C14 C23 . 1.520(2) ?
    C14 Ni2 . 2.1166(14) ?
    C15 C16 . 1.413(2) ?
    C15 Ni2 . 2.0066(15) ?
    C15 H15 . 0.9500 ?
    C16 C17 . 1.449(2) ?
    C16 Ni2 . 2.0588(15) ?
    C16 H16 . 0.9500 ?
    C17 C22 . 1.404(2) ?
    C17 C18 . 1.424(2) ?
    C17 Ni2 . 2.4247(15) ?
    C18 C19 . 1.397(2) ?
    C18 Ni2 . 2.4543(15) ?
    C19 C20 . 1.391(3) ?
    C19 H19 . 0.9500 ?
    C20 C21 . 1.387(3) ?
    C20 H20 . 0.9500 ?
    C21 C22 . 1.382(3) ?
    C21 H21 . 0.9500 ?
    C22 H22 . 0.9500 ?
    C23 C25 . 1.531(2) ?
    C23 C26 . 1.534(2) ?
    C23 C24 . 1.540(2) ?
    C24 H24A . 0.9800 ?
    C24 H24B . 0.9800 ?
    C24 H24C . 0.9800 ?
    C25 H25A . 0.9800 ?
    C25 H25B . 0.9800 ?
    C25 H25C . 0.9800 ?
    C26 H26A . 0.9800 ?
    C26 H26B . 0.9800 ?
    C26 H26C . 0.9800 ?
    Ni1 C2 2_677 1.9942(15) ?
    Ni1 C3 2_677 2.0492(15) ?
    Ni1 C1 2_677 2.1237(14) ?
    Ni1 C4 2_677 2.4604(15) ?
    Ni1 C5 2_677 2.5048(14) ?
    Ni2 C15 2_766 2.0066(15) ?
    Ni2 C16 2_766 2.0588(15) ?
    Ni2 C14 2_766 2.1166(14) ?
    Ni2 C17 2_766 2.4247(15) ?
    Ni2 C18 2_766 2.4543(15) ?
loop_
    _geom_angle_atom_site_label_1
    _geom_angle_atom_site_label_2
    _geom_angle_atom_site_label_3
    _geom_angle_site_symmetry_1
    _geom_angle_site_symmetry_3
    _geom_angle
    _geom_angle_publ_flag
    C2 C1 C5 . . 106.58(13) ?
    C2 C1 C10 . . 125.06(14) ?
    C5 C1 C10 . . 125.43(13) ?
    C2 C1 Ni1 . . 64.95(8) ?
    C5 C1 Ni1 . . 86.25(8) ?
    C10 C1 Ni1 . . 128.67(11) ?
    C3 C2 C1 . . 108.60(13) ?
    C3 C2 Ni1 . . 71.60(9) ?
    C1 C2 Ni1 . . 74.74(9) ?
    C3 C2 H2 . . 125.7 ?
    C1 C2 H2 . . 125.7 ?
    Ni1 C2 H2 . . 119.7 ?
    C2 C3 C4 . . 108.12(13) ?
    C2 C3 Ni1 . . 67.43(9) ?
    C4 C3 Ni1 . . 87.54(9) ?
    C2 C3 H3 . . 125.9 ?
    C4 C3 H3 . . 125.9 ?
    Ni1 C3 H3 . . 111.3 ?
    C9 C4 C5 . . 120.57(14) ?
    C9 C4 C3 . . 132.15(14) ?
    C5 C4 C3 . . 107.27(13) ?
    C9 C4 Ni1 . . 134.13(11) ?
    C5 C4 Ni1 . . 74.99(8) ?
    C3 C4 Ni1 . . 56.32(8) ?
    C6 C5 C4 . . 119.25(14) ?
    C6 C5 C1 . . 133.14(14) ?
    C4 C5 C1 . . 107.61(13) ?
    C6 C5 Ni1 . . 137.16(11) ?
    C4 C5 Ni1 . . 71.58(8) ?
    C1 C5 Ni1 . . 57.78(7) ?
    C7 C6 C5 . . 119.14(15) ?
    C7 C6 H6 . . 120.4 ?
    C5 C6 H6 . . 120.4 ?
    C6 C7 C8 . . 121.33(16) ?
    C6 C7 H7 . . 119.3 ?
    C8 C7 H7 . . 119.3 ?
    C9 C8 C7 . . 120.81(15) ?
    C9 C8 H8 . . 119.6 ?
    C7 C8 H8 . . 119.6 ?
    C8 C9 C4 . . 118.85(15) ?
    C8 C9 H9 . . 120.6 ?
    C4 C9 H9 . . 120.6 ?
    C1 C10 C13 . . 110.58(13) ?
    C1 C10 C11 . . 112.17(13) ?
    C13 C10 C11 . . 108.40(15) ?
    C1 C10 C12 . . 107.69(13) ?
    C13 C10 C12 . . 108.98(14) ?
    C11 C10 C12 . . 108.97(14) ?
    C10 C11 H11A . . 109.5 ?
    C10 C11 H11B . . 109.5 ?
    H11A C11 H11B . . 109.5 ?
    C10 C11 H11C . . 109.5 ?
    H11A C11 H11C . . 109.5 ?
    H11B C11 H11C . . 109.5 ?
    C10 C12 H12A . . 109.5 ?
    C10 C12 H12B . . 109.5 ?
    H12A C12 H12B . . 109.5 ?
    C10 C12 H12C . . 109.5 ?
    H12A C12 H12C . . 109.5 ?
    H12B C12 H12C . . 109.5 ?
    C10 C13 H13A . . 109.5 ?
    C10 C13 H13B . . 109.5 ?
    H13A C13 H13B . . 109.5 ?
    C10 C13 H13C . . 109.5 ?
    H13A C13 H13C . . 109.5 ?
    H13B C13 H13C . . 109.5 ?
    C15 C14 C18 . . 106.70(12) ?
    C15 C14 C23 . . 125.15(13) ?
    C18 C14 C23 . . 125.70(13) ?
    C15 C14 Ni2 . . 65.71(8) ?
    C18 C14 Ni2 . . 84.13(9) ?
    C23 C14 Ni2 . . 128.84(10) ?
    C16 C15 C14 . . 108.81(14) ?
    C16 C15 Ni2 . . 71.65(9) ?
    C14 C15 Ni2 . . 74.04(8) ?
    C16 C15 H15 . . 125.6 ?
    C14 C15 H15 . . 125.6 ?
    Ni2 C15 H15 . . 120.4 ?
    C15 C16 C17 . . 107.97(14) ?
    C15 C16 Ni2 . . 67.68(8) ?
    C17 C16 Ni2 . . 85.57(9) ?
    C15 C16 H16 . . 126.0 ?
    C17 C16 H16 . . 126.0 ?
    Ni2 C16 H16 . . 112.9 ?
    C22 C17 C18 . . 120.18(18) ?
    C22 C17 C16 . . 132.02(17) ?
    C18 C17 C16 . . 107.78(13) ?
    C22 C17 Ni2 . . 132.89(11) ?
    C18 C17 Ni2 . . 74.18(8) ?
    C16 C17 Ni2 . . 57.84(8) ?
    C19 C18 C17 . . 119.91(15) ?
    C19 C18 C14 . . 132.77(15) ?
    C17 C18 C14 . . 107.31(14) ?
    C19 C18 Ni2 . . 134.13(11) ?
    C17 C18 Ni2 . . 71.90(9) ?
    C14 C18 Ni2 . . 59.08(7) ?
    C20 C19 C18 . . 118.66(18) ?
    C20 C19 H19 . . 120.7 ?
    C18 C19 H19 . . 120.7 ?
    C21 C20 C19 . . 121.4(2) ?
    C21 C20 H20 . . 119.3 ?
    C19 C20 H20 . . 119.3 ?
    C22 C21 C20 . . 121.16(17) ?
    C22 C21 H21 . . 119.4 ?
    C20 C21 H21 . . 119.4 ?
    C21 C22 C17 . . 118.71(19) ?
    C21 C22 H22 . . 120.6 ?
    C17 C22 H22 . . 120.6 ?
    C14 C23 C25 . . 112.06(13) ?
    C14 C23 C26 . . 110.38(13) ?
    C25 C23 C26 . . 108.07(13) ?
    C14 C23 C24 . . 108.71(12) ?
    C25 C23 C24 . . 109.00(13) ?
    C26 C23 C24 . . 108.56(13) ?
    C23 C24 H24A . . 109.5 ?
    C23 C24 H24B . . 109.5 ?
    H24A C24 H24B . . 109.5 ?
    C23 C24 H24C . . 109.5 ?
    H24A C24 H24C . . 109.5 ?
    H24B C24 H24C . . 109.5 ?
    C23 C25 H25A . . 109.5 ?
    C23 C25 H25B . . 109.5 ?
    H25A C25 H25B . . 109.5 ?
    C23 C25 H25C . . 109.5 ?
    H25A C25 H25C . . 109.5 ?
    H25B C25 H25C . . 109.5 ?
    C23 C26 H26A . . 109.5 ?
    C23 C26 H26B . . 109.5 ?
    H26A C26 H26B . . 109.5 ?
    C23 C26 H26C . . 109.5 ?
    H26A C26 H26C . . 109.5 ?
    H26B C26 H26C . . 109.5 ?
    C2 Ni1 C2 . 2_677 180.0 ?
    C2 Ni1 C3 . . 40.96(6) ?
    C2 Ni1 C3 2_677 . 139.04(6) ?
    C2 Ni1 C3 . 2_677 139.04(6) ?
    C2 Ni1 C3 2_677 2_677 40.96(6) ?
    C3 Ni1 C3 . 2_677 180.00(8) ?
    C2 Ni1 C1 . 2_677 139.68(6) ?
    C2 Ni1 C1 2_677 2_677 40.32(6) ?
    C3 Ni1 C1 . 2_677 112.92(6) ?
    C3 Ni1 C1 2_677 2_677 67.08(6) ?
    C2 Ni1 C1 . . 40.32(6) ?
    C2 Ni1 C1 2_677 . 139.68(6) ?
    C3 Ni1 C1 . . 67.08(6) ?
    C3 Ni1 C1 2_677 . 112.92(6) ?
    C1 Ni1 C1 2_677 . 180.000(2) ?
    C2 Ni1 C4 . . 61.80(6) ?
    C2 Ni1 C4 2_677 . 118.20(6) ?
    C3 Ni1 C4 . . 36.15(6) ?
    C3 Ni1 C4 2_677 . 143.85(6) ?
    C1 Ni1 C4 2_677 . 119.04(5) ?
    C1 Ni1 C4 . . 60.96(5) ?
    C2 Ni1 C4 . 2_677 118.20(6) ?
    C2 Ni1 C4 2_677 2_677 61.80(6) ?
    C3 Ni1 C4 . 2_677 143.85(6) ?
    C3 Ni1 C4 2_677 2_677 36.15(6) ?
    C1 Ni1 C4 2_677 2_677 60.96(5) ?
    C1 Ni1 C4 . 2_677 119.04(5) ?
    C4 Ni1 C4 . 2_677 180.0 ?
    C2 Ni1 C5 . 2_677 119.05(5) ?
    C2 Ni1 C5 2_677 2_677 60.95(5) ?
    C3 Ni1 C5 . 2_677 119.72(5) ?
    C3 Ni1 C5 2_677 2_677 60.28(5) ?
    C1 Ni1 C5 2_677 2_677 35.97(5) ?
    C1 Ni1 C5 . 2_677 144.03(5) ?
    C4 Ni1 C5 . 2_677 146.56(5) ?
    C4 Ni1 C5 2_677 2_677 33.44(5) ?
    C2 Ni1 C5 . . 60.95(5) ?
    C2 Ni1 C5 2_677 . 119.05(5) ?
    C3 Ni1 C5 . . 60.28(5) ?
    C3 Ni1 C5 2_677 . 119.72(5) ?
    C1 Ni1 C5 2_677 . 144.03(5) ?
    C1 Ni1 C5 . . 35.97(5) ?
    C4 Ni1 C5 . . 33.44(5) ?
    C4 Ni1 C5 2_677 . 146.56(5) ?
    C5 Ni1 C5 2_677 . 180.0000(10)
                                 ?
    C15 Ni2 C15 . 2_766 180.00(9) ?
    C15 Ni2 C16 . . 40.67(6) ?
    C15 Ni2 C16 2_766 . 139.33(6) ?
    C15 Ni2 C16 . 2_766 139.33(6) ?
    C15 Ni2 C16 2_766 2_766 40.67(6) ?
    C16 Ni2 C16 . 2_766 180.0000(10)
                                   ?
    C15 Ni2 C14 . . 40.25(6) ?
    C15 Ni2 C14 2_766 . 139.75(6) ?
    C16 Ni2 C14 . . 67.03(6) ?
    C16 Ni2 C14 2_766 . 112.97(6) ?
    C15 Ni2 C14 . 2_766 139.75(6) ?
    C15 Ni2 C14 2_766 2_766 40.25(6) ?
    C16 Ni2 C14 . 2_766 112.97(6) ?
    C16 Ni2 C14 2_766 2_766 67.03(6) ?
    C14 Ni2 C14 . 2_766 180.0000(10)
                                   ?
    C15 Ni2 C17 . . 62.17(6) ?
    C15 Ni2 C17 2_766 . 117.83(6) ?
    C16 Ni2 C17 . . 36.59(6) ?
    C16 Ni2 C17 2_766 . 143.41(6) ?
    C14 Ni2 C17 . . 61.50(5) ?
    C14 Ni2 C17 2_766 . 118.50(5) ?
    C15 Ni2 C17 . 2_766 117.83(6) ?
    C15 Ni2 C17 2_766 2_766 62.17(6) ?
    C16 Ni2 C17 . 2_766 143.41(6) ?
    C16 Ni2 C17 2_766 2_766 36.59(6) ?
    C14 Ni2 C17 . 2_766 118.50(5) ?
    C14 Ni2 C17 2_766 2_766 61.50(5) ?
    C17 Ni2 C17 . 2_766 180.0000(10)
                                   ?
    C15 Ni2 C18 . . 61.93(6) ?
    C15 Ni2 C18 2_766 . 118.07(6) ?
    C16 Ni2 C18 . . 61.16(6) ?
    C16 Ni2 C18 2_766 . 118.84(6) ?
    C14 Ni2 C18 . . 36.79(5) ?
    C14 Ni2 C18 2_766 . 143.21(5) ?
    C17 Ni2 C18 . . 33.92(5) ?
    C17 Ni2 C18 2_766 . 146.08(6) ?
    C15 Ni2 C18 . 2_766 118.07(6) ?
    C15 Ni2 C18 2_766 2_766 61.93(6) ?
    C16 Ni2 C18 . 2_766 118.84(6) ?
    C16 Ni2 C18 2_766 2_766 61.16(6) ?
    C14 Ni2 C18 . 2_766 143.21(5) ?
    C14 Ni2 C18 2_766 2_766 36.79(5) ?
    C17 Ni2 C18 . 2_766 146.08(5) ?
    C17 Ni2 C18 2_766 2_766 33.92(5) ?
    C18 Ni2 C18 . 2_766 180.0000(10)
                                   ?
data_global
_journal_date_recd_electronic     2011-06-01
_journal_date_accepted     2011-07-15
_journal_name_full     'Acta Crystallographica, Section E'
_journal_year     2011
_journal_volume     67
_journal_issue      9
_journal_page_first     m1184
_journal_page_last     m1184
_journal_paper_category     QM
_journal_coeditor_code     IM2294
_publ_contact_author_name     'Helmut Sitzmann'
_publ_contact_author_address
;
Department of Chemistry
Technical University of Kaiserslautern
67663 Kaiserslautern
Germany
;
_publ_contact_author_email     'sitzmann@chemie.uni-kl.de'
_publ_contact_author_fax     '+49 631 205 4676'
_publ_contact_author_phone     '+ 49 631 205 4399'
_publ_section_title
;
Bis(\h^5^-1-<i>tert</i>-butylindenyl)nickel(II)
;
loop_
    _publ_author_name
    _publ_author_footnote
    _publ_author_address
    'Bauer, Heiko' .
;
Department of Chemistry
Technical University of Kaiserslautern
67663 Kaiserslautern
Germany
;
    'Sun, Yu' .
;
Department of Chemistry
Technical University of Kaiserslautern
67663 Kaiserslautern
Germany
;
    'Sitzmann, Helmut' .
;
Department of Chemistry
Technical University of Kaiserslautern
67663 Kaiserslautern
Germany
;
