# Supplementary material for: Bis(η5-1-tert-butyl­inden­yl)nickel(II)
Source: Acta Crystallogr Sect E Struct Rep Online. 2011 Aug 2;67(Pt 9):m1184. doi: 10.1107/S1600536811028510 (PMC3200892; doi:10.1107/S1600536811028510)
Supplement: Supplementary file 2 [file e-67-m1184-Isup2.hkl]

#
# h,k,l, Fc-squared, Fo-squared, sigma(Fo-squared) and status flag
#
data_I
_shelx_title ' 10212o(Bauer) in P-1'
_shelx_refln_list_code          4
_shelx_F_calc_maximum      137.33
_exptl_crystal_F_000       428.00
_reflns_d_resolution_high  0.8680
 
loop_
 _symmetry_equiv_pos_as_xyz
 'x, y, z'
 '-x, -y, -z'
 
_cell_length_a     9.8116
_cell_length_b    10.9631
_cell_length_c    11.1658
_cell_angle_alpha  68.800
_cell_angle_beta   67.085
_cell_angle_gamma  85.212
 
_shelx_F_squared_multiplier     1.000
 
loop_
 _refln_index_h
 _refln_index_k
 _refln_index_l
 _refln_F_squared_calc
 _refln_F_squared_meas
 _refln_F_squared_sigma
 _refln_observed_status
   1   0   0      102.08      109.11      1.22 o
   2   0   0     1362.00     1362.22      5.70 o
   3   0   0        0.81        1.43      1.46 o
   4   0   0      128.79      114.73      5.10 o
   5   0   0       31.80       34.55      2.83 o
   6   0   0      836.81      889.02     17.99 o
   7   0   0      297.79      295.26      5.27 o
   8   0   0       31.95       33.27      3.02 o
   9   0   0       16.89       18.30      4.03 o
  10   0   0      202.87      210.28      6.59 o
 -10   1   0        3.86        3.13      2.88 o
  -9   1   0      591.97      588.27     11.35 o
  -8   1   0       11.64       12.92      3.22 o
  -7   1   0      745.69      730.27      7.12 o
  -6   1   0       30.06       35.41      2.49 o
  -5   1   0     1315.95     1315.85     12.75 o
  -4   1   0      306.93      325.35      4.69 o
  -3   1   0     1398.64     1368.67      6.40 o
  -2   1   0     4638.71     4641.44     34.88 o
  -1   1   0    10239.59     9839.46     64.24 o
   0   1   0       39.49       42.06      0.79 o
   1   1   0    10265.65     9425.32     63.65 o
   2   1   0      647.90      644.05      4.93 o
   3   1   0      585.96      556.41      5.37 o
   4   1   0      296.88      317.04      5.99 o
   5   1   0     1020.38      982.54     16.39 o
   6   1   0        4.56        6.03      1.78 o
   7   1   0        9.06        6.80      1.95 o
   8   1   0        0.95       -0.37      2.99 o
   9   1   0      119.00      122.72      6.15 o
  10   1   0        0.22        0.55      2.75 o
 -10   2   0      166.31      165.48      5.84 o
  -9   2   0      225.49      221.45      6.44 o
  -8   2   0      638.63      639.91      7.19 o
  -7   2   0       94.30       93.33      3.04 o
  -6   2   0     1094.39     1059.69      8.86 o
  -5   2   0        3.40        5.64      2.07 o
  -4   2   0      186.31      149.89      2.80 o
  -3   2   0     1287.17     1346.40      6.79 o
  -2   2   0     2518.59     2557.58     17.00 o
  -1   2   0     1466.25     1421.16      7.23 o
   0   2   0    18859.28    17104.93    199.01 o
   1   2   0     1054.49     1056.29     10.26 o
   2   2   0     1006.24      959.62     13.06 o
   3   2   0       66.34       72.97      2.29 o
   4   2   0       27.25       18.01      3.73 o
   5   2   0       10.78       14.59      4.19 o
   6   2   0       66.12       56.02      2.21 o
   7   2   0      217.38      202.87      4.50 o
   8   2   0       15.01       11.56      2.23 o
   9   2   0        1.71        2.52      3.22 o
  10   2   0      203.40      194.39      8.16 o
 -10   3   0        0.01       -1.12      2.59 o
  -9   3   0      310.32      300.13      5.94 o
  -8   3   0       99.70      102.75      3.44 o
  -7   3   0      370.15      375.01      6.72 o
  -6   3   0       23.39       28.79      1.96 o
  -5   3   0      914.69      920.66      9.79 o
  -4   3   0      158.63      191.97      5.09 o
  -3   3   0       56.62       41.38      1.99 o
  -2   3   0       60.93       70.16      2.56 o
  -1   3   0      966.86      982.76      7.22 o
   0   3   0      310.32      313.44      3.34 o
   1   3   0       21.79       20.87      1.14 o
   2   3   0      115.45      100.89      2.78 o
   3   3   0      227.76      205.32      5.40 o
   4   3   0       11.02        6.44      3.78 o
   5   3   0     1421.07     1491.65     22.79 o
   6   3   0        3.77        3.82      2.82 o
   7   3   0        9.53        8.35      2.32 o
   8   3   0        3.89        1.48      2.59 o
   9   3   0      203.34      202.59      6.49 o
  -9   4   0       11.97       10.26      2.40 o
  -8   4   0      167.60      168.43      4.10 o
  -7   4   0      112.77      125.82      4.02 o
  -6   4   0      116.83      112.84      3.48 o
  -5   4   0       26.20       25.75      2.69 o
  -4   4   0      208.21      178.09      9.68 o
  -3   4   0      999.97     1100.25     21.81 o
  -2   4   0     2208.50     2089.91     13.55 o
  -1   4   0     1033.24     1124.47     20.75 o
   0   4   0      140.77      137.47      2.71 o
   1   4   0       17.74       23.26      2.38 o
   2   4   0      180.32      151.17      4.45 o
   3   4   0      408.94      455.72     10.82 o
   4   4   0      742.80      732.46     15.67 o
   5   4   0        1.87        1.00      2.12 o
   6   4   0      191.32      202.65      6.90 o
   7   4   0       68.46       66.85      4.24 o
   8   4   0       78.19       94.44      5.76 o
   9   4   0        2.74        1.97      2.90 o
  -9   5   0      100.57       99.18      3.62 o
  -8   5   0       22.61       20.99      2.39 o
  -7   5   0        1.81        3.65      2.31 o
  -6   5   0       15.54       15.93      2.51 o
  -5   5   0      233.81      214.32      2.96 o
  -4   5   0       40.74       29.90      2.85 o
  -3   5   0      811.74      736.93     14.54 o
  -2   5   0      833.18      924.69     10.24 o
  -1   5   0      436.80      399.26     12.06 o
   0   5   0      109.76      105.41      3.72 o
   1   5   0     2745.00     2726.46     22.35 o
   2   5   0       42.02       44.57      3.24 o
   3   5   0      773.81      745.94     10.81 o
   4   5   0        0.13        0.70      2.25 o
   5   5   0      460.01      451.89      8.15 o
   6   5   0        5.93        6.25      3.64 o
   7   5   0      422.61      416.11     10.07 o
   8   5   0       21.53       24.35      4.00 o
   9   5   0      159.43      174.69      9.10 o
  -9   6   0       56.29       49.41      3.02 o
  -8   6   0       88.93       96.21      3.50 o
  -7   6   0       30.12       23.77      3.04 o
  -6   6   0      262.19      276.46      6.01 o
  -5   6   0       19.82       21.22      1.79 o
  -4   6   0      404.37      384.33      8.12 o
  -3   6   0      373.44      410.56     11.68 o
  -2   6   0     2184.34     2207.43     17.16 o
  -1   6   0       20.52       33.25      4.59 o
   0   6   0      366.80      295.27     10.12 o
   1   6   0      123.97      128.30      4.79 o
   2   6   0     1010.06     1022.58     15.07 o
   3   6   0        8.59        8.81      2.23 o
   4   6   0      564.33      575.28     19.74 o
   5   6   0      531.14      499.75      9.28 o
   6   6   0       40.01       48.85      4.20 o
   7   6   0        7.23       12.14      5.25 o
   8   6   0      141.87      138.66      8.58 o
  -8   7   0       71.99       74.27      3.32 o
  -7   7   0      112.48      119.65      4.29 o
  -6   7   0       79.63       73.88      4.46 o
  -5   7   0      596.15      601.86      7.40 o
  -4   7   0      117.89      119.77      3.97 o
  -3   7   0      303.06      329.24      6.96 o
  -2   7   0       84.77       96.56      5.10 o
  -1   7   0      773.50      762.59     15.62 o
   0   7   0        0.24        1.13      3.13 o
   1   7   0     1336.94     1448.44     17.24 o
   2   7   0       24.99       26.12      3.22 o
   3   7   0     1059.51     1075.37     12.86 o
   4   7   0        1.70        3.74      4.05 o
   5   7   0        0.35        0.55      4.05 o
   6   7   0       56.40       54.01      5.28 o
   7   7   0       32.01       30.19      4.17 o
  -8   8   0      218.68      226.10      5.20 o
  -7   8   0        8.17        6.94      3.52 o
  -6   8   0      338.91      352.14      9.83 o
  -5   8   0        0.05        0.96      2.43 o
  -4   8   0      541.07      572.16      9.53 o
  -3   8   0       20.09       21.05      3.20 o
  -2   8   0       40.99       39.53      6.65 o
  -1   8   0       83.88       92.64      5.82 o
   0   8   0      308.05      300.75      9.02 o
   1   8   0       17.21       16.09      4.08 o
   2   8   0      256.15      269.25      7.11 o
   3   8   0       92.80       95.65      4.91 o
   4   8   0       63.64       68.65      5.88 o
   5   8   0      461.53      438.43     30.72 o
   6   8   0       63.24       74.12     11.20 o
   7   8   0       63.60       63.19      3.47 o
  -7   9   0      239.99      248.08      5.55 o
  -6   9   0        7.37        8.80      3.67 o
  -5   9   0      115.11      113.99      4.09 o
  -4   9   0        2.88        3.27      2.40 o
  -3   9   0       72.50       77.57      5.22 o
  -2   9   0       24.19       18.98      4.16 o
  -1   9   0       40.15       41.05      5.56 o
   0   9   0        0.82        2.17      3.96 o
   1   9   0       44.41       50.52      5.47 o
   2   9   0       46.91       47.93      5.29 o
   3   9   0      284.17      280.99     13.02 o
   4   9   0       11.22       12.77      3.80 o
   5   9   0       15.20       15.03      3.36 o
   6   9   0        9.78        8.43      2.74 o
  -6  10   0       61.63       58.95      5.42 o
  -5  10   0        7.78        6.90      2.45 o
  -4  10   0       52.51       55.53      4.46 o
  -3  10   0        2.83        2.61      3.17 o
  -2  10   0        7.57        7.17      2.51 o
  -1  10   0       32.23       27.59      3.64 o
   0  10   0        4.32        2.23      3.99 o
   1  10   0       28.91       29.42      3.84 o
   2  10   0       16.22       18.37      4.03 o
   3  10   0       62.94       61.06      4.74 o
   4  10   0      100.97      100.37      7.61 o
  -4  11   0       11.06        9.77      2.53 o
  -3  11   0       69.61       77.86      4.53 o
  -2  11   0       59.18       66.07      6.54 o
  -1  11   0       88.84       92.30      5.10 o
   0  11   0       80.72       80.98      4.92 o
   1  11   0       20.11       20.90      2.75 o
   2  11   0       36.46       37.41      3.68 o
  -1 -11   1       93.57       94.64      4.37 o
   0 -11   1       78.42       76.06      4.50 o
   1 -11   1       73.91       73.92      4.59 o
   2 -11   1      247.15      250.71      6.92 o
   3 -11   1       93.03       93.45      4.48 o
  -3 -10   1      142.89      139.22      5.56 o
  -2 -10   1       19.29       16.72      3.63 o
  -1 -10   1       99.87      109.04      5.84 o
   0 -10   1      210.85      201.63      7.59 o
   1 -10   1      203.66      217.44     11.80 o
   2 -10   1       16.01       14.62      3.18 o
   3 -10   1      200.99      206.78      7.28 o
   4 -10   1       34.24       32.90      3.78 o
   5 -10   1        0.46       -1.15      2.68 o
  -5  -9   1       17.47       14.46      2.98 o
  -4  -9   1       33.41       35.07      4.06 o
  -3  -9   1        8.13        9.18      3.65 o
  -2  -9   1       12.73       12.52      3.21 o
  -1  -9   1      222.12      226.78      6.63 o
   0  -9   1      404.07      393.41     10.70 o
   1  -9   1      185.72      183.80      8.50 o
   2  -9   1      293.41      292.45     13.70 o
   3  -9   1      186.23      199.53      7.68 o
   4  -9   1      148.61      146.73      6.35 o
   5  -9   1       60.32       55.85      3.74 o
   6  -9   1      106.18      125.44      5.71 o
   7  -9   1        1.23       -0.34      2.16 o
  -6  -8   1        0.86        0.78      2.56 o
  -5  -8   1      112.59      110.12      6.19 o
  -4  -8   1        3.89        4.55      4.17 o
  -3  -8   1       31.38       31.71      3.71 o
  -2  -8   1        1.63        1.27      3.16 o
  -1  -8   1       68.96       77.29      4.54 o
   0  -8   1       20.48       20.01      3.44 o
   1  -8   1      816.65      801.85     23.44 o
   2  -8   1       14.23       12.85      3.81 o
   3  -8   1      120.20      124.33      9.32 o
   4  -8   1        5.28        4.81      3.39 o
   5  -8   1      219.10      224.62      6.39 o
   6  -8   1      110.69      105.78      6.04 o
   7  -8   1      330.62      362.05      9.03 o
   8  -8   1       37.37       36.84      2.89 o
  -7  -7   1       18.06       18.70      2.91 o
  -6  -7   1       26.72       37.92      4.65 o
  -5  -7   1       76.09       78.09      5.95 o
  -4  -7   1       30.50       26.70      4.66 o
  -3  -7   1      150.07      145.87      6.99 o
  -2  -7   1        1.70       -0.03      2.64 o
  -1  -7   1       29.02       35.25      3.54 o
   0  -7   1     1652.29     1725.53     18.54 o
   1  -7   1       28.47       33.65      2.98 o
   2  -7   1     1240.05     1274.17     33.48 o
   3  -7   1      272.77      284.04      8.13 o
   4  -7   1      335.41      349.23      7.54 o
   5  -7   1        0.00        2.07      2.44 o
   6  -7   1      353.05      349.37      9.95 o
   7  -7   1        0.06        3.19      3.87 o
   8  -7   1      213.98      203.09      6.87 o
  -7  -6   1      167.87      177.45      9.39 o
  -6  -6   1       65.69       72.18      5.86 o
  -5  -6   1       56.87       62.07      4.26 o
  -4  -6   1        9.35        9.38      3.22 o
  -3  -6   1       31.78       28.68      4.09 o
  -2  -6   1        0.06        1.09      2.04 o
  -1  -6   1      675.35      686.54     16.43 o
   0  -6   1      234.29      238.86      9.84 o
   1  -6   1     1220.23     1196.66     20.26 o
   2  -6   1        6.51        6.44      3.67 o
   3  -6   1      136.13      126.40     16.83 o
   4  -6   1      110.38      119.53      4.75 o
   5  -6   1     1539.63     1500.93     11.13 o
   6  -6   1        0.34        0.40      2.22 o
   7  -6   1       75.25       82.87      4.54 o
   8  -6   1        6.21        3.60      2.97 o
   9  -6   1      171.85      176.80      4.83 o
  -8  -5   1       40.82       41.03      4.11 o
  -7  -5   1        7.64        9.88      2.44 o
  -6  -5   1      144.23      149.06      5.32 o
  -5  -5   1        0.25        2.31      2.92 o
  -4  -5   1      202.04      175.67      5.35 o
  -3  -5   1        0.05        0.23      1.99 o
  -2  -5   1       12.44        4.74      2.19 o
  -1  -5   1        0.22        0.01      1.99 o
   0  -5   1     3883.73     3903.16     33.11 o
   1  -5   1     1631.17     1772.89     21.92 o
   2  -5   1      924.19      841.09     23.94 o
   3  -5   1       10.09        6.56      2.93 o
   4  -5   1      633.65      624.92     26.67 o
   5  -5   1       18.49       19.87      1.64 o
   6  -5   1      314.19      305.25      4.45 o
   7  -5   1       79.76       85.02      3.52 o
   8  -5   1       23.02       23.77      2.66 o
   9  -5   1        7.31        3.29      2.14 o
  -9  -4   1      140.24      147.78      8.26 o
  -8  -4   1       24.63       21.58      3.65 o
  -7  -4   1       61.77       65.26      3.56 o
  -6  -4   1       50.78       56.54      4.63 o
  -5  -4   1      267.90      268.49      6.38 o
  -4  -4   1       15.84       15.46      4.14 o
  -3  -4   1      541.40      504.35     14.16 o
  -2  -4   1      215.34      223.08      5.55 o
  -1  -4   1      481.98      470.83      7.14 o
   0  -4   1       61.58       51.87      2.70 o
   1  -4   1      761.91      737.70      7.69 o
   2  -4   1       27.41       29.60      2.33 o
   3  -4   1      200.83      163.54      3.41 o
   4  -4   1      341.87      423.65      6.99 o
   5  -4   1     1679.58     1750.53     44.46 o
   6  -4   1      173.73      187.59      3.79 o
   7  -4   1       71.83       78.30      3.42 o
   8  -4   1       96.04      108.43      3.43 o
   9  -4   1        7.71        9.23      2.87 o
  10  -4   1        5.52        5.94      3.18 o
  -9  -3   1       84.78       82.39      6.61 o
  -8  -3   1        4.58        7.22      3.51 o
  -7  -3   1       10.02        8.54      2.95 o
  -6  -3   1       47.18       45.32      4.43 o
  -5  -3   1      150.94      145.29      4.64 o
  -4  -3   1      644.62      642.66     10.05 o
  -3  -3   1      606.73      695.62      9.77 o
  -2  -3   1     2245.79     2171.62     32.07 o
  -1  -3   1      482.67      521.06      6.57 o
   0  -3   1     2195.06     2233.18     13.97 o
   1  -3   1      226.27      240.85      2.27 o
   2  -3   1      228.23      213.27      5.00 o
   3  -3   1       27.63       30.55      1.55 o
   4  -3   1      889.25      837.57     15.94 o
   5  -3   1        2.76        7.71      3.46 o
   6  -3   1      535.15      515.29      8.50 o
   7  -3   1       25.72       32.84      2.65 o
   8  -3   1      102.45       86.03      3.16 o
   9  -3   1        0.14       -0.09      2.16 o
  10  -3   1      155.03      144.62      4.44 o
  -9  -2   1      341.84      323.62      7.77 o
  -8  -2   1       13.60       11.69      2.56 o
  -7  -2   1      113.02      109.09      4.05 o
  -6  -2   1       82.61       84.91      3.42 o
  -5  -2   1      702.63      717.33     16.35 o
  -4  -2   1      110.16      119.20      4.91 o
  -3  -2   1       96.71       87.30      3.33 o
  -2  -2   1       43.31       41.02      2.51 o
  -1  -2   1     2024.75     1995.33     15.56 o
   0  -2   1       79.90       78.28      2.39 o
   1  -2   1      862.60      952.45      8.51 o
   2  -2   1      746.98      730.41      4.35 o
   3  -2   1     3008.95     3005.05     26.54 o
   4  -2   1     2081.53     2246.38     26.79 o
   5  -2   1     1500.00     1467.87     19.42 o
   6  -2   1      282.25      271.36     11.15 o
   7  -2   1      153.22      143.87      3.51 o
   8  -2   1       48.77       50.20      2.70 o
   9  -2   1       64.94       63.60      3.11 o
  10  -2   1       65.73       62.84      3.44 o
  -9  -1   1       31.80       32.35      4.42 o
  -8  -1   1       30.07       29.31      2.95 o
  -7  -1   1       27.66       21.56      2.62 o
  -6  -1   1      178.48      162.52      4.99 o
  -5  -1   1      300.25      367.51     11.41 o
  -4  -1   1      782.99      768.73      9.01 o
  -3  -1   1      341.28      365.23      7.14 o
  -2  -1   1     3127.35     3051.67     24.38 o
  -1  -1   1     2937.18     2997.23     88.76 o
   0  -1   1     9491.53     8977.74     96.06 o
   1  -1   1      267.14      272.46      2.96 o
   2  -1   1      287.43      308.88      5.40 o
   3  -1   1       12.46       10.72      0.96 o
   4  -1   1     1030.74      976.92      6.38 o
   5  -1   1       11.74       11.53      2.39 o
   6  -1   1     1353.47     1332.14     16.87 o
   7  -1   1       24.71       19.70      1.93 o
   8  -1   1       81.22       82.81      3.11 o
   9  -1   1      185.31      180.03      5.77 o
  10  -1   1      119.37      110.97      5.33 o
  -9   0   1      615.45      620.29     12.06 o
  -8   0   1       10.23       12.98      2.76 o
  -7   0   1      116.83      111.99      4.84 o
  -6   0   1       32.21       32.36      2.25 o
  -5   0   1     1162.26     1225.30     17.42 o
  -4   0   1       76.96       74.38      4.46 o
  -3   0   1      319.41      292.28      3.85 o
  -2   0   1      230.38      254.97      2.40 o
  -1   0   1      764.32      754.90      6.80 o
   0   0   1        0.02       -0.09      1.07 o
   1   0   1     9969.76     9165.25    120.98 o
   2   0   1      641.58      634.43     20.08 o
   3   0   1     8064.44     8008.84     72.88 o
   4   0   1      141.78      144.50      3.45 o
   5   0   1      736.10      707.09     13.10 o
   6   0   1      118.24      158.08      6.30 o
   7   0   1      194.66      181.17      3.67 o
   8   0   1        0.01        1.46      2.56 o
   9   0   1       16.01       15.49      4.12 o
  10   0   1        0.01        0.18      3.30 o
 -10   1   1      190.27      182.30      5.61 o
  -9   1   1       40.68       42.45      3.35 o
  -8   1   1      455.02      437.51      8.77 o
  -7   1   1      130.84      129.99      4.31 o
  -6   1   1     1274.65     1271.73     17.75 o
  -5   1   1        9.19        9.63      2.12 o
  -4   1   1     1396.59     1408.99     27.65 o
  -3   1   1        8.52        8.67      1.87 o
  -2   1   1     3254.76     3144.74     13.76 o
  -1   1   1      639.92      604.02      5.86 o
   0   1   1     3732.54     3718.14     61.90 o
   1   1   1      213.27      197.29      3.24 o
   2   1   1       69.63       78.64      3.10 o
   3   1   1      455.17      455.33      7.42 o
   4   1   1     2074.52     2091.96     12.04 o
   5   1   1     1513.81     1623.55     12.32 o
   6   1   1      407.59      420.56      8.28 o
   7   1   1      510.45      526.91      5.93 o
   8   1   1      143.25      143.50      6.54 o
   9   1   1      278.14      274.47      8.55 o
  10   1   1       14.56       15.58      3.55 o
 -10   2   1        2.59        1.07      3.80 o
  -9   2   1      264.35      264.08      6.45 o
  -8   2   1       18.88       19.96      2.84 o
  -7   2   1      959.25      959.83     11.18 o
  -6   2   1        0.67        2.38      1.72 o
  -5   2   1     2074.25     2135.69     12.10 o
  -4   2   1       25.23       23.97      1.99 o
  -3   2   1      416.80      420.60      7.72 o
  -2   2   1      802.04      804.20      5.61 o
  -1   2   1      163.24      154.32      2.32 o
   0   2   1       29.14       27.16      1.51 o
   1   2   1     5231.14     5211.95     32.60 o
   2   2   1      187.67      200.04      4.89 o
   3   2   1     2431.41     2356.69     18.61 o
   4   2   1       23.34       21.04      3.21 o
   5   2   1     1126.83     1154.32     17.44 o
   6   2   1     1051.82     1075.26     19.04 o
   7   2   1      212.64      214.84      4.71 o
   8   2   1       28.42       27.84      3.40 o
   9   2   1        5.02        4.75      2.84 o
  10   2   1       34.18       31.28      3.62 o
  -9   3   1       25.74       21.34      2.59 o
  -8   3   1      995.51      976.39     15.42 o
  -7   3   1       46.39       46.77      2.92 o
  -6   3   1      184.48      179.49      4.09 o
  -5   3   1       40.52       46.81      2.96 o
  -4   3   1     2332.51     2326.71     17.51 o
  -3   3   1        0.07       -0.27      2.97 o
  -2   3   1     1928.34     2004.42     10.65 o
  -1   3   1     3229.70     3203.83     56.16 o
   0   3   1      125.18      118.38      2.50 o
   1   3   1       20.71       15.40      1.97 o
   2   3   1      153.40      154.50      4.52 o
   3   3   1       10.68       15.71      3.39 o
   4   3   1     1136.90     1153.92     16.82 o
   5   3   1      544.74      636.87     14.38 o
   6   3   1      512.07      513.07      9.59 o
   7   3   1        3.80        4.29      1.92 o
   8   3   1      534.99      549.19     10.32 o
   9   3   1       16.59       17.11      2.94 o
  10   3   1      121.13      123.51      5.27 o
  -9   4   1       55.27       56.95      3.04 o
  -8   4   1       28.76       31.06      2.50 o
  -7   4   1      825.26      802.09      9.92 o
  -6   4   1       71.31       65.48      2.66 o
  -5   4   1      360.25      365.44      4.77 o
  -4   4   1      174.29      212.37      5.92 o
  -3   4   1     1626.78     1599.78     20.65 o
  -2   4   1       17.44       17.99      2.63 o
  -1   4   1      350.55      315.47      5.31 o
   0   4   1      308.97      311.26      4.14 o
   1   4   1     3022.85     2937.68     12.10 o
   2   4   1        1.00        0.45      2.21 o
   3   4   1     1483.78     1483.27     18.53 o
   4   4   1       10.95       13.00      3.43 o
   5   4   1      485.05      483.05     13.56 o
   6   4   1       32.30       38.09      3.01 o
   7   4   1      860.86      835.78      9.65 o
   8   4   1       45.76       44.11      4.97 o
   9   4   1       11.92       14.01      3.53 o
  -9   5   1       20.67       20.99      2.81 o
  -8   5   1      581.43      580.68      7.39 o
  -7   5   1       19.93       17.45      2.63 o
  -6   5   1       30.46       27.72      2.35 o
  -5   5   1       21.08       24.50      1.99 o
  -4   5   1      463.17      451.48     12.77 o
  -3   5   1       56.87       65.12      5.19 o
  -2   5   1     3126.88     3194.13     18.49 o
  -1   5   1        4.44        7.78      2.10 o
   0   5   1      244.94      199.97      3.77 o
   1   5   1      230.42      241.45      6.84 o
   2   5   1     2293.35     2393.40     19.67 o
   3   5   1       36.81       43.20      4.78 o
   4   5   1      925.26      936.96     17.96 o
   5   5   1       69.09       67.53      5.99 o
   6   5   1      528.12      534.39     15.64 o
   7   5   1      183.09      174.54      7.52 o
   8   5   1      465.09      486.01     11.05 o
   9   5   1        0.34        0.90      2.51 o
  -9   6   1      188.98      178.33      7.59 o
  -8   6   1       89.98       93.55      3.08 o
  -7   6   1      371.77      351.68      6.14 o
  -6   6   1       24.13       18.22      2.60 o
  -5   6   1      461.18      433.20      5.23 o
  -4   6   1      297.74      308.26      4.59 o
  -3   6   1      732.91      739.43     16.19 o
  -2   6   1      422.92      452.65     11.76 o
  -1   6   1      503.20      490.74     11.94 o
   0   6   1        0.08       -0.92      2.16 o
   1   6   1     1967.73     1877.43     16.04 o
   2   6   1      241.58      243.00      6.50 o
   3   6   1     1358.94     1360.73     21.27 o
   4   6   1       80.84       80.58      4.87 o
   5   6   1      469.93      467.13      8.87 o
   6   6   1        4.97        8.28      4.29 o
   7   6   1      303.92      283.81      7.64 o
   8   6   1       31.79       35.17      4.48 o
   9   6   1       29.78       34.50      4.57 o
  -8   7   1      341.73      327.46      4.96 o
  -7   7   1       19.90       24.02      2.65 o
  -6   7   1      335.06      318.51      7.59 o
  -5   7   1       22.82       24.89      2.29 o
  -4   7   1      346.01      318.56      5.53 o
  -3   7   1        0.12        1.59      2.10 o
  -2   7   1      324.20      313.96      7.85 o
  -1   7   1        2.07        0.69      3.46 o
   0   7   1      103.95       78.37      6.46 o
   1   7   1       27.19       31.50      2.48 o
   2   7   1     2601.44     2687.40     24.22 o
   3   7   1       35.50       35.07      4.19 o
   4   7   1      309.32      327.96      9.23 o
   5   7   1        1.97        0.72      3.85 o
   6   7   1      323.54      339.74     16.67 o
   7   7   1        7.98        9.04      4.06 o
   8   7   1       66.35       66.84      4.14 o
  -7   8   1      603.35      577.85      9.09 o
  -6   8   1       21.52       24.79      3.30 o
  -5   8   1      452.32      448.92      6.81 o
  -4   8   1      317.13      306.85      5.67 o
  -3   8   1      220.55      206.59      6.17 o
  -2   8   1      138.50      133.53      4.99 o
  -1   8   1        8.67       14.93      3.64 o
   0   8   1      124.09      125.27      9.48 o
   1   8   1      156.61      157.09      7.03 o
   2   8   1        0.41        1.03      3.60 o
   3   8   1      695.21      685.28     19.26 o
   4   8   1       42.00       38.03      4.54 o
   5   8   1      179.24      193.71     11.84 o
   6   8   1       55.50       53.54      7.69 o
   7   8   1       99.25      104.91      5.55 o
  -7   9   1        0.00       -0.23      2.13 o
  -6   9   1      475.47      457.68     14.53 o
  -5   9   1       46.73       44.14      3.18 o
  -4   9   1      214.88      211.48      5.49 o
  -3   9   1       77.47       80.43      4.42 o
  -2   9   1        0.52        1.78      2.75 o
  -1   9   1      110.99       98.62      4.22 o
   0   9   1       18.92       14.93      4.70 o
   1   9   1       32.55       35.39      4.96 o
   2   9   1      332.97      359.55     10.36 o
   3   9   1       56.24       49.73      5.14 o
   4   9   1      294.86      306.72      9.15 o
   5   9   1       76.93       84.17      8.13 o
   6   9   1      115.28      114.77     13.97 o
  -6  10   1       31.93       32.10      3.26 o
  -5  10   1      182.28      177.78      5.03 o
  -4  10   1       12.00       11.23      2.48 o
  -3  10   1       36.60       40.85      3.52 o
  -2  10   1        0.13        3.78      2.97 o
  -1  10   1       16.57       21.17      3.56 o
   0  10   1        0.66        0.99      2.58 o
   1  10   1       44.90       40.86      4.97 o
   2  10   1       41.52       42.90      4.88 o
   3  10   1      105.72      107.80      6.09 o
   4  10   1      284.60      274.29      7.96 o
   5  10   1      169.34      161.32      5.95 o
  -4  11   1      115.45      116.19      4.29 o
  -3  11   1        6.63        7.12      2.35 o
  -2  11   1       73.44       73.99      3.75 o
  -1  11   1      107.77      101.06      5.47 o
   0  11   1      112.50      118.45      5.86 o
   1  11   1       42.61       47.15      3.58 o
   2  11   1      127.24      128.60      7.99 o
   3  11   1       61.28       58.22      4.18 o
   4  11   1      184.30      186.74      8.44 o
  -1  12   1      133.59      132.17      7.04 o
   0  12   1       18.43       19.91      2.83 o
  -2 -10   2      201.35      186.64      4.69 o
  -1 -10   2      159.82      161.94      4.81 o
   0 -10   2      127.58      124.00      9.06 o
   1 -10   2       49.62       42.41      6.93 o
   2 -10   2      187.90      216.21      7.55 o
   3 -10   2        2.19       -0.45      3.08 o
   4 -10   2      189.14      185.93      6.22 o
   5 -10   2        5.93        5.08      3.78 o
  -4  -9   2       19.49       19.26      3.01 o
  -3  -9   2       88.89       90.32      5.08 o
  -2  -9   2       56.00       46.34      3.59 o
  -1  -9   2       21.96       25.35      3.30 o
   0  -9   2       54.60       59.77      4.06 o
   1  -9   2      149.13      146.71      9.94 o
   2  -9   2      168.96      156.74      6.92 o
   3  -9   2      196.93      201.04      7.80 o
   4  -9   2       67.31       66.13      4.82 o
   5  -9   2      253.52      256.20     15.15 o
   6  -9   2      162.84      171.27      6.17 o
  -5  -8   2        0.17       -0.48      3.22 o
  -4  -8   2      204.16      204.57      7.59 o
  -3  -8   2       11.31        9.29      3.83 o
  -2  -8   2       12.43        8.91      3.07 o
  -1  -8   2       36.19       41.65      3.88 o
   0  -8   2      479.40      512.63      9.50 o
   1  -8   2       17.85       11.10      4.12 o
   2  -8   2      226.68      224.52     10.70 o
   3  -8   2       53.10       58.46      5.15 o
   4  -8   2      305.08      286.52      6.16 o
   5  -8   2        2.87        2.67      3.58 o
   6  -8   2      337.09      320.01      8.94 o
   7  -8   2        0.05        0.01      3.22 o
   8  -8   2      171.80      184.61      8.05 o
  -6  -7   2        0.52       -0.74      2.77 o
  -5  -7   2      197.68      198.25      6.34 o
  -4  -7   2        4.94        6.58      2.91 o
  -3  -7   2        6.61        4.33      3.24 o
  -2  -7   2       29.25       27.06      3.13 o
  -1  -7   2      288.19      272.36      7.12 o
   0  -7   2      130.88      127.58      6.11 o
   1  -7   2      568.39      605.79     12.03 o
   2  -7   2      125.45      118.31      5.54 o
   3  -7   2      564.15      567.63     11.41 o
   4  -7   2      391.51      380.68      9.14 o
   5  -7   2     1145.76     1081.06     12.93 o
   6  -7   2        1.18        0.35      3.07 o
   7  -7   2      292.71      293.92      8.77 o
   8  -7   2       36.03       30.93      3.95 o
  -7  -6   2        1.56        0.92      2.19 o
  -6  -6   2       79.64       83.14      5.67 o
  -5  -6   2      195.37      182.25      6.27 o
  -4  -6   2      635.73      623.01     10.60 o
  -3  -6   2       59.16       67.39      4.38 o
  -2  -6   2       31.49       31.24      2.71 o
  -1  -6   2       50.11       44.75      3.48 o
   0  -6   2     1872.33     1860.41     18.46 o
   1  -6   2       39.21       33.76      2.97 o
   2  -6   2     1103.55     1160.54     14.04 o
   3  -6   2       29.91       31.77      2.48 o
   4  -6   2      459.52      462.61      7.04 o
   5  -6   2        2.74        3.93      2.14 o
   6  -6   2      538.68      516.12      7.91 o
   7  -6   2      196.27      193.38      5.15 o
   8  -6   2      137.06      151.96      5.23 o
   9  -6   2        5.09        2.24      2.83 o
  -7  -5   2      206.12      219.45      6.01 o
  -6  -5   2        1.64        5.26      2.90 o
  -5  -5   2      586.36      590.73      9.97 o
  -4  -5   2        0.66        1.28      3.63 o
  -3  -5   2       77.37       77.90      5.09 o
  -2  -5   2       18.94       18.80      2.51 o
  -1  -5   2      694.97      626.39     13.11 o
   0  -5   2      221.85      263.45      9.90 o
   1  -5   2     2196.75     2298.84     26.97 o
   2  -5   2       64.38       74.84      5.96 o
   3  -5   2     1732.01     1768.23     23.03 o
   4  -5   2      113.70      114.51      3.16 o
   5  -5   2     1447.30     1416.79     12.92 o
   6  -5   2      153.11      139.37      3.62 o
   7  -5   2       31.21       29.50      2.78 o
   8  -5   2       25.92       30.45      3.07 o
   9  -5   2       48.99       48.89      2.94 o
  -8  -4   2       99.90       91.57      6.30 o
  -7  -4   2       13.91       15.71      2.56 o
  -6  -4   2      559.95      557.94     16.48 o
  -5  -4   2      205.41      190.54      5.87 o
  -4  -4   2      363.10      305.45     12.11 o
  -3  -4   2      484.20      494.20     13.26 o
  -2  -4   2     1173.27     1124.79     13.95 o
  -1  -4   2       11.52       11.80      2.29 o
   0  -4   2     1924.29     1958.87     24.60 o
   1  -4   2      110.89      108.14      6.14 o
   2  -4   2      785.27      690.76     13.09 o
   3  -4   2     1139.36     1318.49     17.68 o
   4  -4   2     1539.93     1558.20     20.52 o
   5  -4   2       81.82       92.45      3.62 o
   6  -4   2      117.58      108.43      3.04 o
   7  -4   2        0.03        0.40      2.06 o
   8  -4   2       29.95       39.05      3.21 o
   9  -4   2       28.50       24.17      3.28 o
  -8  -3   2       52.68       51.52      4.29 o
  -7  -3   2      186.26      174.61      6.99 o
  -6  -3   2        6.31        5.05      3.48 o
  -5  -3   2      819.60      806.60     13.45 o
  -4  -3   2      161.74      170.36      4.42 o
  -3  -3   2      547.01      522.14      9.24 o
  -2  -3   2      100.96      100.40      3.94 o
  -1  -3   2       29.28       16.80      2.31 o
   0  -3   2        0.04        1.95      1.59 o
   1  -3   2     3435.55     3494.08     31.28 o
   2  -3   2      489.79      558.20     10.33 o
   3  -3   2     1152.25     1093.82     14.11 o
   4  -3   2       64.78       57.12      4.48 o
   5  -3   2     1365.31     1394.59     15.67 o
   6  -3   2       23.53       22.48      1.86 o
   7  -3   2       15.78       11.93      2.07 o
   8  -3   2       52.77       45.35      2.96 o
   9  -3   2        4.89        6.48      2.34 o
  10  -3   2       20.68       18.23      5.16 o
  -9  -2   2       84.59       79.88      5.53 o
  -8  -2   2      398.61      381.24      7.49 o
  -7  -2   2        1.63        3.07      2.35 o
  -6  -2   2      323.85      316.44      6.01 o
  -5  -2   2       33.17       35.50      2.63 o
  -4  -2   2      201.62      196.21      9.03 o
  -3  -2   2      129.13      123.23      6.90 o
  -2  -2   2     1245.01     1253.92     41.62 o
  -1  -2   2      986.60     1030.64     12.78 o
   0  -2   2      221.30      250.94      5.88 o
   1  -2   2      206.26      193.93      4.86 o
   2  -2   2      938.32      913.13     27.59 o
   3  -2   2     1404.75     1503.99      8.65 o
   4  -2   2     1085.64     1023.86      9.89 o
   5  -2   2      337.93      376.47      9.52 o
   6  -2   2      496.90      479.09     31.81 o
   7  -2   2      741.77      758.67      5.99 o
   8  -2   2       79.02       83.66      3.05 o
   9  -2   2       59.40       54.91      3.02 o
  10  -2   2      208.75      205.89      5.43 o
  -9  -1   2       59.93       64.90      4.17 o
  -8  -1   2        0.00        0.54      2.38 o
  -7  -1   2      199.63      175.89      4.98 o
  -6  -1   2       17.79       21.02      3.01 o
  -5  -1   2      331.61      304.66      8.53 o
  -4  -1   2      103.17      103.59      6.79 o
  -3  -1   2     1932.43     2065.71     13.53 o
  -2  -1   2     4755.46     5302.95     86.44 o
  -1  -1   2     1080.28     1155.23      5.84 o
   0  -1   2     5064.86     5009.46     89.09 o
   1  -1   2       70.88       71.49      2.40 o
   2  -1   2      397.01      345.86    206.48 o
   3  -1   2     4722.67     4530.14     31.07 o
   4  -1   2        5.13        5.14      1.77 o
   5  -1   2        5.47        2.61      1.69 o
   6  -1   2       11.48        7.68      2.75 o
   7  -1   2     1002.97      975.96      7.10 o
   8  -1   2       38.73       39.76      2.53 o
   9  -1   2       31.39       31.44      3.01 o
  10  -1   2        4.16        3.44      2.27 o
  -9   0   2       30.18       27.41      3.54 o
  -8   0   2      188.69      171.74      4.95 o
  -7   0   2      133.61      139.93      5.35 o
  -6   0   2      393.63      397.89      6.54 o
  -5   0   2      102.76      102.24      5.70 o
  -4   0   2     1427.62     1430.36     13.40 o
  -3   0   2      380.73      454.65      6.79 o
  -2   0   2      100.92       95.83      2.08 o
  -1   0   2    12249.10    12153.84    116.11 o
   0   0   2     1378.53     1325.71     11.19 o
   1   0   2      901.13      849.44      5.42 o
   2   0   2     3031.77     2934.38     49.32 o
   3   0   2       71.34       66.97      1.69 o
   4   0   2     1314.60     1243.35      8.26 o
   5   0   2      170.02      176.43      4.63 o
   6   0   2      505.18      483.26      8.17 o
   7   0   2       31.74       29.59      1.83 o
   8   0   2      548.09      553.42      7.00 o
   9   0   2       15.49       14.65      2.33 o
  10   0   2      151.35      141.75      6.10 o
  -9   1   2       43.38       37.32      3.80 o
  -8   1   2      147.31      140.09      5.36 o
  -7   1   2      292.31      270.91      5.90 o
  -6   1   2      105.29      106.75      3.78 o
  -5   1   2     1781.74     1814.01     15.88 o
  -4   1   2      169.80      192.86      7.25 o
  -3   1   2     2243.15     2256.52     23.49 o
  -2   1   2       18.87       13.87      2.03 o
  -1   1   2      208.19      181.45      7.40 o
   0   1   2       25.56       23.79      2.13 o
   1   1   2      129.01      132.17      6.45 o
   2   1   2      471.29      492.86      8.95 o
   3   1   2     2653.03     2695.86     30.24 o
   4   1   2      384.98      411.84      6.54 o
   5   1   2      313.81      279.32      5.56 o
   6   1   2      170.16      198.04      5.38 o
   7   1   2     1135.06     1134.32      9.05 o
   8   1   2       62.66       62.98      3.53 o
   9   1   2       21.77       25.63      2.92 o
  10   1   2       13.87       11.98      2.69 o
  -9   2   2      100.14       87.53      3.91 o
  -8   2   2      173.81      178.90      4.98 o
  -7   2   2       64.48       64.17      3.51 o
  -6   2   2      340.92      331.90      4.86 o
  -5   2   2      157.56      185.41      8.38 o
  -4   2   2     5486.08     5745.63     20.71 o
  -3   2   2       16.30       16.28      1.94 o
  -2   2   2      765.78      794.52     21.35 o
  -1   2   2        2.51        1.30      0.86 o
   0   2   2     2758.00     2761.99     39.77 o
   1   2   2     4942.93     4904.35     45.84 o
   2   2   2     9343.56     8794.96    120.52 o
   3   2   2        0.71        0.53      2.38 o
   4   2   2      982.18      956.05     12.99 o
   5   2   2       82.21       97.56      3.58 o
   6   2   2      550.73      526.45     13.37 o
   7   2   2       11.46        9.14      2.06 o
   8   2   2      656.29      635.27      9.94 o
   9   2   2        0.64        2.47      2.92 o
  10   2   2        0.72        2.96      2.52 o
  -9   3   2       32.84       33.28      2.52 o
  -8   3   2       20.11       20.74      2.67 o
  -7   3   2      955.78      921.30     10.48 o
  -6   3   2        8.67        8.43      2.02 o
  -5   3   2     1555.24     1621.61     16.30 o
  -4   3   2       20.13       23.18      3.76 o
  -3   3   2     1154.66     1202.59     17.50 o
  -2   3   2      546.81      573.79     11.40 o
  -1   3   2     1869.03     1845.68     10.36 o
   0   3   2     9537.69     9271.69    113.46 o
   1   3   2      242.48      206.34      5.69 o
   2   3   2        9.71       13.70      3.14 o
   3   3   2      618.54      530.96      9.83 o
   4   3   2      629.27      698.80     12.54 o
   5   3   2      951.99      965.11     16.50 o
   6   3   2       49.13       53.73      3.90 o
   7   3   2      746.74      725.42     11.85 o
   8   3   2      123.79      119.10      4.92 o
   9   3   2        3.89        4.82      2.76 o
  10   3   2        2.22        3.09      2.41 o
  -9   4   2       40.37       39.31      2.93 o
  -8   4   2      126.45      120.97      4.92 o
  -7   4   2       55.91       56.12      3.12 o
  -6   4   2      388.19      374.21      5.93 o
  -5   4   2       34.99       37.61      2.29 o
  -4   4   2     1914.72     2011.31     26.34 o
  -3   4   2      285.96      348.29     10.58 o
  -2   4   2     1387.36     1401.22     19.05 o
  -1   4   2      154.23      170.41      6.87 o
   0   4   2        3.32        1.25      2.74 o
   1   4   2       44.70       49.62      3.86 o
   2   4   2      711.22      723.02     11.77 o
   3   4   2       13.38       12.35      3.64 o
   4   4   2     2009.77     1970.24     22.91 o
   5   4   2      175.91      192.65      8.50 o
   6   4   2      290.88      270.44      4.60 o
   7   4   2      222.12      222.95      5.20 o
   8   4   2      483.44      471.99      7.52 o
   9   4   2       93.58       84.88      4.30 o
  10   4   2        0.44        0.98      2.78 o
  -9   5   2      275.80      276.20     13.00 o
  -8   5   2        1.29        0.44      1.89 o
  -7   5   2     1027.99      993.86     11.18 o
  -6   5   2        0.31       -0.87      2.28 o
  -5   5   2      151.29      152.36      3.57 o
  -4   5   2       15.03       16.11      1.89 o
  -3   5   2      744.51      839.52     17.06 o
  -2   5   2       98.17      112.41      6.39 o
  -1   5   2      344.54      308.23      9.25 o
   0   5   2        0.17        0.63      1.90 o
   1   5   2     1866.38     1760.83     59.77 o
   2   5   2        0.06        1.09      3.18 o
   3   5   2      230.52      230.47      8.44 o
   4   5   2      569.73      598.64     14.14 o
   5   5   2      706.05      672.08     33.89 o
   6   5   2        3.06        2.31      2.89 o
   7   5   2      558.42      577.81      9.64 o
   8   5   2       48.08       44.61      3.69 o
   9   5   2       97.86       98.15      4.55 o
  -8   6   2      253.59      254.85      4.77 o
  -7   6   2       63.30       66.23      3.31 o
  -6   6   2      342.14      322.27      5.38 o
  -5   6   2        0.24        1.20      1.85 o
  -4   6   2      509.33      504.84      6.53 o
  -3   6   2        6.12        9.89      4.10 o
  -2   6   2      908.86      902.80     17.42 o
  -1   6   2        0.28       -0.17      3.28 o
   0   6   2      518.32      447.17      7.58 o
   1   6   2      811.04      874.75     15.08 o
   2   6   2      598.83      565.60     12.80 o
   3   6   2       28.38       35.89      5.03 o
   4   6   2      497.73      483.94      9.78 o
   5   6   2       23.76       26.60      3.03 o
   6   6   2      542.39      542.47      9.14 o
   7   6   2        0.24       -0.12      3.18 o
   8   6   2      555.90      597.18      9.73 o
   9   6   2       19.28       22.18      3.66 o
  -8   7   2        5.87        5.67      2.05 o
  -7   7   2      868.14      857.18      8.54 o
  -6   7   2      182.62      185.90      4.30 o
  -5   7   2       34.29       36.50      2.51 o
  -4   7   2      105.38       98.59      3.22 o
  -3   7   2      415.24      401.37      5.91 o
  -2   7   2       39.97       32.36      2.99 o
  -1   7   2      346.02      319.45     10.30 o
   0   7   2       22.63       27.95      4.12 o
   1   7   2      402.24      347.80     10.68 o
   2   7   2        0.33        0.14      2.67 o
   3   7   2     1162.79     1106.42     21.07 o
   4   7   2       62.12       70.43      4.86 o
   5   7   2      275.79      300.23     13.30 o
   6   7   2       42.87       50.66      7.20 o
   7   7   2      426.43      450.30     12.06 o
   8   7   2      147.44      148.00      6.35 o
  -7   8   2      128.33      132.17      3.99 o
  -6   8   2      409.53      393.80      6.93 o
  -5   8   2       17.73       18.94      2.09 o
  -4   8   2      484.60      474.18      7.46 o
  -3   8   2      238.42      253.48      5.13 o
  -2   8   2      436.74      412.07      9.75 o
  -1   8   2       10.13        8.89      2.31 o
   0   8   2      741.05      730.84     10.27 o
   1   8   2      193.63      193.73      7.23 o
   2   8   2      419.60      403.71     10.04 o
   3   8   2        8.54        7.83      3.80 o
   4   8   2       70.37       68.06      5.26 o
   5   8   2       63.09       58.78      7.74 o
   6   8   2      654.57      679.29     19.25 o
   7   8   2      279.25      294.31      6.94 o
   8   8   2      378.44      379.16      9.04 o
  -6   9   2        6.05        3.67      2.74 o
  -5   9   2       74.31       79.16      3.36 o
  -4   9   2       44.68       44.95      2.60 o
  -3   9   2      452.16      429.38      6.58 o
  -2   9   2      236.91      256.80     11.78 o
  -1   9   2      518.27      534.90      9.35 o
   0   9   2      249.36      234.34      5.79 o
   1   9   2      406.48      401.87      8.63 o
   2   9   2        0.95        3.16      3.80 o
   3   9   2      479.52      457.54     17.48 o
   4   9   2        2.81        1.01      3.62 o
   5   9   2      285.00      297.57     13.22 o
   6   9   2       43.47       45.45      3.58 o
   7   9   2      289.69      301.79      6.14 o
  -6  10   2       83.50       85.93      6.21 o
  -5  10   2        2.65        3.80      2.47 o
  -4  10   2      239.84      244.56      5.45 o
  -3  10   2       23.31       30.35      2.95 o
  -2  10   2      689.44      671.04     10.33 o
  -1  10   2       13.52       14.52      3.71 o
   0  10   2      376.97      390.98      8.43 o
   1  10   2      413.94      404.98      8.56 o
   2  10   2      442.56      441.01     11.19 o
   3  10   2        0.08       -0.82      2.78 o
   4  10   2        8.83       10.93      2.89 o
   5  10   2      343.24      365.29      8.92 o
   6  10   2      246.96      255.00      5.44 o
  -4  11   2       11.74       12.76      2.10 o
  -3  11   2      121.49      119.29      4.35 o
  -2  11   2        0.63       -0.33      3.35 o
  -1  11   2      500.89      517.96     10.83 o
   0  11   2        8.16        6.88      3.46 o
   1  11   2      384.54      375.63      7.76 o
   2  11   2       24.01       22.22      3.98 o
   3  11   2       77.01       75.52      5.02 o
   4  11   2       64.30       58.64      3.27 o
  -2  12   2       91.66       90.83      5.23 o
  -1  12   2        5.65        5.53      2.11 o
   0  12   2      188.41      201.37      6.19 o
   1  12   2        2.92        3.61      2.57 o
   2  12   2       85.69       73.74      5.88 o
   0 -10   3       34.32       30.37      3.24 o
   1 -10   3       26.88       27.87      3.28 o
   2 -10   3       46.04       53.34      4.30 o
   3 -10   3      178.72      180.29      6.10 o
   4 -10   3        7.68        8.30      3.96 o
  -3  -9   3      126.47      132.50      7.21 o
  -2  -9   3       98.49       96.26      7.05 o
  -1  -9   3       70.43       69.40      4.89 o
   0  -9   3       59.49       69.24      6.15 o
   1  -9   3        0.99        1.23      3.66 o
   2  -9   3       69.39       73.65      6.35 o
   3  -9   3      164.27      167.32      6.79 o
   4  -9   3      233.18      232.65      5.83 o
   5  -9   3        3.34        3.95      4.42 o
   6  -9   3      244.56      177.66     50.10 o
  -4  -8   3      254.21      235.74     15.24 o
  -3  -8   3      255.14      263.31      8.10 o
  -2  -8   3        1.56        3.69      3.45 o
  -1  -8   3      381.84      369.21     11.11 o
   0  -8   3      180.71      178.05      7.83 o
   1  -8   3      163.38      158.13      7.57 o
   2  -8   3       46.63       48.47      6.51 o
   3  -8   3      297.00      282.90      8.67 o
   4  -8   3        8.14        7.23      2.80 o
   5  -8   3      419.40      409.59      7.93 o
   6  -8   3       45.60       50.59      4.42 o
   7  -8   3      123.65      122.61      5.33 o
  -5  -7   3       92.18       94.28      4.30 o
  -4  -7   3      372.29      365.04      6.83 o
  -3  -7   3       83.09       84.56      4.08 o
  -2  -7   3      373.95      371.13      7.18 o
  -1  -7   3      215.00      224.95      6.89 o
   0  -7   3      462.61      467.94     16.30 o
   1  -7   3        7.03       10.05      3.85 o
   2  -7   3      602.25      592.10      9.94 o
   3  -7   3       35.32       39.05      3.81 o
   4  -7   3      131.82      126.06      4.46 o
   5  -7   3       29.46       31.92      3.59 o
   6  -7   3      265.68      262.39      5.96 o
   7  -7   3       10.35       14.06      3.71 o
   8  -7   3      266.19      269.76      7.26 o
  -6  -6   3        8.27        9.08      2.29 o
  -5  -6   3      112.75      108.19      5.13 o
  -4  -6   3        0.01        0.52      2.89 o
  -3  -6   3      739.69      740.98     10.36 o
  -2  -6   3       37.36       33.88      3.19 o
  -1  -6   3     1186.23     1154.97     20.17 o
   0  -6   3        3.18        2.43      2.81 o
   1  -6   3      443.83      498.86     10.78 o
   2  -6   3       12.61       18.62      2.80 o
   3  -6   3     1038.26     1038.75     12.30 o
   4  -6   3      133.80      136.21      4.38 o
   5  -6   3       99.17       95.57      3.99 o
   6  -6   3      252.24      255.55      4.79 o
   7  -6   3      136.10      138.23      4.55 o
   8  -6   3        0.12        0.86      2.64 o
   9  -6   3       51.98       48.93      5.71 o
  -7  -5   3        1.35        2.32      2.38 o
  -6  -5   3      213.37      201.92      6.42 o
  -5  -5   3        2.95        6.12      2.64 o
  -4  -5   3      741.89      694.59     11.34 o
  -3  -5   3        0.58        2.01      2.89 o
  -2  -5   3      332.45      335.91      7.39 o
  -1  -5   3      201.36      184.45      6.73 o
   0  -5   3      742.69      739.42     12.28 o
   1  -5   3      313.57      357.57     12.09 o
   2  -5   3      554.38      541.97     14.50 o
   3  -5   3       57.43       62.85      3.39 o
   4  -5   3      862.99      883.05      8.25 o
   5  -5   3        2.60        4.03      1.81 o
   6  -5   3      134.99      128.18      3.60 o
   7  -5   3      134.46      134.61      3.69 o
   8  -5   3      365.90      377.83      5.97 o
   9  -5   3        2.83        2.64      2.50 o
  -7  -4   3      277.12      273.13     12.24 o
  -6  -4   3      122.69      129.96      6.54 o
  -5  -4   3      370.09      363.79     10.08 o
  -4  -4   3      722.51      705.99     20.04 o
  -3  -4   3      716.45      719.19     12.53 o
  -2  -4   3        4.21        6.26      2.04 o
  -1  -4   3      457.90      425.67      7.96 o
   0  -4   3      559.11      599.67     13.98 o
   1  -4   3     1048.20     1049.81     17.97 o
   2  -4   3       73.72       78.83      6.04 o
   3  -4   3      611.83      637.69     13.90 o
   4  -4   3       15.14       20.49      2.84 o
   5  -4   3      295.64      285.65      4.73 o
   6  -4   3      402.50      379.01      5.26 o
   7  -4   3      590.43      534.23      7.02 o
   8  -4   3        8.45        8.99      2.34 o
   9  -4   3       85.29       92.98      5.84 o
  -8  -3   3      237.71      215.07      8.79 o
  -7  -3   3       96.26       88.39      7.75 o
  -6  -3   3      105.25       96.37      8.41 o
  -5  -3   3       35.37       42.57      4.81 o
  -4  -3   3      686.81      681.56     14.39 o
  -3  -3   3      168.06      179.01      4.39 o
  -2  -3   3     1631.90     1699.01     33.40 o
  -1  -3   3       49.23       45.66      3.03 o
   0  -3   3       12.13        2.17      1.90 o
   1  -3   3      241.22      279.58      8.81 o
   2  -3   3      798.99      766.73     21.83 o
   3  -3   3       39.45       45.43      2.30 o
   4  -3   3      884.42      840.87     16.00 o
   5  -3   3      125.95      125.84      4.85 o
   6  -3   3      781.19      757.40      8.47 o
   7  -3   3        1.95        1.25      2.02 o
   8  -3   3     1188.79     1166.26     10.16 o
   9  -3   3        0.65        2.93      4.15 o
  10  -3   3       73.50       78.63      5.27 o
  -8  -2   3      121.38      105.75      3.50 o
  -7  -2   3      488.31      489.18     15.74 o
  -6  -2   3       19.09       22.93      3.07 o
  -5  -2   3      499.77      487.85     10.74 o
  -4  -2   3       46.21       43.64      3.16 o
  -3  -2   3     1201.90     1293.08     22.18 o
  -2  -2   3       56.28       71.11      3.61 o
  -1  -2   3      480.75      453.36      9.82 o
   0  -2   3      521.37      538.58     10.46 o
   1  -2   3      913.19      847.53      7.15 o
   2  -2   3        5.69        5.24      1.70 o
   3  -2   3     1254.86     1233.75     21.89 o
   4  -2   3      267.34      328.71      5.83 o
   5  -2   3      238.13      170.47      8.16 o
   6  -2   3       15.88       17.87      2.04 o
   7  -2   3     1533.09     1415.22     10.70 o
   8  -2   3       26.58       26.67      2.20 o
   9  -2   3      834.61      818.61      8.55 o
  10  -2   3       18.50       17.62      2.50 o
  -8  -1   3       87.11       88.38      3.34 o
  -7  -1   3       46.06       47.85      3.16 o
  -6  -1   3      317.17      320.88      7.82 o
  -5  -1   3        3.25        2.96      2.46 o
  -4  -1   3      585.54      590.61     15.73 o
  -3  -1   3       84.28       89.58      6.61 o
  -2  -1   3     3670.65     4058.25     23.17 o
  -1  -1   3       33.12       34.77      3.30 o
   0  -1   3     1011.04      955.28     11.94 o
   1  -1   3      611.11      603.45      6.74 o
   2  -1   3     2166.86     2137.34     47.53 o
   3  -1   3        0.68        1.11      1.54 o
   4  -1   3       26.14       15.26      2.39 o
   5  -1   3        1.01       -0.43      2.17 o
   6  -1   3      644.32      604.91      7.62 o
   7  -1   3       29.03       26.29      2.00 o
   8  -1   3     1764.19     1695.82     10.92 o
   9  -1   3        9.40        7.07      2.41 o
  10  -1   3      233.81      238.98      5.27 o
  -8   0   3        0.53        1.29      2.25 o
  -7   0   3      784.40      724.94     10.81 o
  -6   0   3      233.45      227.44      5.30 o
  -5   0   3      313.63      295.93      5.95 o
  -4   0   3       32.65       34.76      5.29 o
  -3   0   3     1786.18     1877.21     14.61 o
  -2   0   3      231.88      260.68      8.89 o
  -1   0   3      201.81      173.91      4.76 o
   0   0   3      102.05       95.01      4.79 o
   1   0   3     3682.04     3502.28     24.04 o
   2   0   3      693.43      687.98      9.67 o
   3   0   3      578.75      549.35      9.09 o
   4   0   3      700.97      761.94     22.64 o
   5   0   3        4.89        1.35      1.74 o
   6   0   3      289.02      325.49      5.60 o
   7   0   3      847.37      803.13      6.87 o
   8   0   3        1.17        1.99      1.73 o
   9   0   3      539.98      539.27      6.99 o
  10   0   3       25.52       24.39      2.39 o
  11   0   3      166.67      164.25      5.66 o
  -9   1   3        0.55        0.43      3.40 o
  -8   1   3       40.84       42.07      3.50 o
  -7   1   3      159.92      160.70      4.81 o
  -6   1   3      427.55      397.40      6.85 o
  -5   1   3        5.14        5.69      1.97 o
  -4   1   3      782.32      786.73     14.30 o
  -3   1   3      399.90      481.80     12.35 o
  -2   1   3     2677.93     2696.75     23.76 o
  -1   1   3        5.85        7.31      2.24 o
   0   1   3      759.61      674.88      4.65 o
   1   1   3      917.80      903.17      6.45 o
   2   1   3     4998.84     4688.72     63.92 o
   3   1   3       35.58       36.17      1.64 o
   4   1   3      750.74      918.59     18.87 o
   5   1   3       39.20       40.96      3.36 o
   6   1   3       69.00       56.82      3.45 o
   7   1   3        3.58        3.91      1.34 o
   8   1   3     1703.87     1697.65     11.88 o
   9   1   3       36.64       31.00      2.98 o
  10   1   3       39.50       46.20      3.43 o
  11   1   3       23.49       28.91      5.57 o
  -9   2   3       10.44       13.49      2.64 o
  -8   2   3       24.80       27.09      3.15 o
  -7   2   3      666.74      652.89      8.81 o
  -6   2   3      221.80      226.37      5.88 o
  -5   2   3      130.38      110.95      3.30 o
  -4   2   3      128.45      137.59      7.04 o
  -3   2   3      356.38      371.78      9.65 o
  -2   2   3       17.99       15.11      2.27 o
  -1   2   3     1654.62     1628.48     29.78 o
   0   2   3       43.93       41.99      2.27 o
   1   2   3      131.04      162.83      4.99 o
   2   2   3      906.03      956.49      6.48 o
   3   2   3     1171.93     1153.44      8.46 o
   4   2   3      148.30      168.90      4.56 o
   5   2   3      476.02      436.61      7.04 o
   6   2   3       95.21      121.77      8.38 o
   7   2   3      604.71      578.42      6.58 o
   8   2   3       12.74       13.76      2.96 o
   9   2   3      102.75      105.43      4.83 o
  10   2   3       22.10       26.58      3.12 o
  11   2   3      155.70      177.39     10.97 o
  -9   3   3        7.12        8.70      2.69 o
  -8   3   3       25.38       25.75      2.67 o
  -7   3   3        8.21        9.86      2.84 o
  -6   3   3      219.90      228.38      5.37 o
  -5   3   3       79.02       77.11      3.27 o
  -4   3   3      853.06      829.95     16.34 o
  -3   3   3      230.51      233.70      8.59 o
  -2   3   3      537.16      558.69     12.17 o
  -1   3   3      320.29      306.35      5.43 o
   0   3   3     1024.85      989.62     16.95 o
   1   3   3     3649.10     3738.24     16.02 o
   2   3   3       91.01       79.22      4.49 o
   3   3   3      312.81      332.52      7.93 o
   4   3   3      169.52      131.08      5.80 o
   5   3   3      482.36      535.60     11.83 o
   6   3   3      690.80      671.67     14.67 o
   7   3   3      143.72      151.78      4.26 o
   8   3   3      816.17      799.29      9.61 o
   9   3   3        6.10        5.54      2.85 o
  10   3   3       58.80       60.52      3.67 o
  -8   4   3       40.94       37.18      3.25 o
  -7   4   3      136.46      136.18      3.96 o
  -6   4   3      171.94      173.23      3.96 o
  -5   4   3        2.97        2.03      1.72 o
  -4   4   3       41.24       44.05      5.41 o
  -3   4   3      573.71      520.75     13.39 o
  -2   4   3        0.70       -0.60      3.76 o
  -1   4   3     2566.47     2612.65    104.28 o
   0   4   3      145.38      160.98      4.99 o
   1   4   3      410.53      531.05     10.15 o
   2   4   3       65.60       72.86      4.60 o
   3   4   3     1277.19     1241.14     16.46 o
   4   4   3      271.73      324.95      9.49 o
   5   4   3     1469.45     1486.76     21.26 o
   6   4   3       99.71      110.73      3.16 o
   7   4   3      904.71      906.33     10.34 o
   8   4   3       17.19       21.87      2.81 o
   9   4   3       45.34       47.96      3.72 o
  10   4   3      121.15      118.02      4.31 o
  -8   5   3      143.89      143.06      4.05 o
  -7   5   3       54.71       57.80      3.66 o
  -6   5   3      440.84      427.55      6.61 o
  -5   5   3       21.66       25.09      2.32 o
  -4   5   3      319.55      298.49      4.26 o
  -3   5   3       41.93       45.22      5.36 o
  -2   5   3     1714.36     1671.54     23.84 o
  -1   5   3      281.94      285.86      9.89 o
   0   5   3      883.20      874.51     27.84 o
   1   5   3       36.06       23.70      3.71 o
   2   5   3        3.78        1.88      3.37 o
   3   5   3       47.50       46.03      4.66 o
   4   5   3      483.31      436.30     12.03 o
   5   5   3      128.00      154.25      8.44 o
   6   5   3      758.40      777.66     14.81 o
   7   5   3       79.28       78.79      4.44 o
   8   5   3      315.81      317.73      7.49 o
   9   5   3       26.51       23.87      4.05 o
  10   5   3       63.99       57.51      4.07 o
  -8   6   3        0.97        1.67      2.68 o
  -7   6   3       18.30       21.67      2.88 o
  -6   6   3        1.39        2.04      2.12 o
  -5   6   3       54.07       57.02      2.86 o
  -4   6   3        5.02        5.51      1.72 o
  -3   6   3     1264.14     1257.68     12.74 o
  -2   6   3      144.90      168.54      8.72 o
  -1   6   3     2081.63     1951.41     25.76 o
   0   6   3      526.47      559.30     13.47 o
   1   6   3      118.60       97.12      5.72 o
   2   6   3      623.06      708.63     14.44 o
   3   6   3      665.75      602.73     14.13 o
   4   6   3      119.09      133.58      7.65 o
   5   6   3      751.14      749.46     34.64 o
   6   6   3       10.32       12.79      2.56 o
   7   6   3       45.59       53.29      3.42 o
   8   6   3       11.31       10.96      2.54 o
   9   6   3      297.05      298.11     11.98 o
  -7   7   3        1.70        1.25      1.99 o
  -6   7   3      327.02      337.31      4.56 o
  -5   7   3      165.88      154.41      4.09 o
  -4   7   3      624.60      646.75      9.79 o
  -3   7   3        0.15        1.68      2.21 o
  -2   7   3      733.76      745.39     12.23 o
  -1   7   3      266.39      259.68     10.31 o
   0   7   3      659.08      608.47     14.34 o
   1   7   3      168.53      168.78      8.01 o
   2   7   3      206.90      171.25      8.11 o
   3   7   3       64.60       52.16      4.07 o
   4   7   3      445.73      462.27      9.76 o
   5   7   3       79.36       92.98      8.09 o
   6   7   3      250.13      243.87      6.87 o
   7   7   3       32.76       31.27      3.00 o
   8   7   3       36.07       40.27      3.29 o
   9   7   3        4.85        4.71      3.56 o
  -7   8   3        0.41        0.69      2.03 o
  -6   8   3       32.14       33.84      2.40 o
  -5   8   3        9.08        8.98      2.01 o
  -4   8   3       77.52       66.11      3.08 o
  -3   8   3     1722.17     1692.97     11.40 o
  -2   8   3      512.29      512.35     11.09 o
  -1   8   3      301.89      302.23      6.71 o
   0   8   3        0.09       -0.25      2.42 o
   1   8   3      882.00      812.76     10.39 o
   2   8   3       83.62       77.21      3.94 o
   3   8   3      637.12      638.51     12.08 o
   4   8   3       76.93       75.35      5.22 o
   5   8   3      122.05      127.75      6.23 o
   6   8   3        0.03        1.14      2.73 o
   7   8   3        2.00        2.01      2.71 o
   8   8   3       10.07        7.31      2.31 o
  -6   9   3       78.47       84.86      3.98 o
  -5   9   3       11.35       12.72      2.27 o
  -4   9   3      374.74      379.01      5.75 o
  -3   9   3        3.83        4.35      2.18 o
  -2   9   3      477.29      460.46      9.55 o
  -1   9   3      243.55      243.06      8.04 o
   0   9   3      310.66      316.03      7.34 o
   1   9   3       15.17       12.41      2.91 o
   2   9   3      441.93      417.08     10.59 o
   3   9   3      121.12      118.20      4.93 o
   4   9   3      430.12      436.44      8.64 o
   5   9   3       34.29       32.68      4.50 o
   6   9   3      139.55      153.77      5.32 o
   7   9   3        1.22        1.46      2.31 o
  -5  10   3      139.75      133.62      3.79 o
  -4  10   3       62.24       60.49      2.90 o
  -3  10   3      529.40      507.20      7.79 o
  -2  10   3       76.12       77.75      4.49 o
  -1  10   3      493.27      530.07     11.47 o
   0  10   3       43.81       39.91      4.58 o
   1  10   3      908.33      908.01     17.24 o
   2  10   3       35.01       29.78      4.63 o
   3  10   3      172.56      176.45      5.79 o
   4  10   3      121.49      134.78      5.21 o
   5  10   3       50.99       51.62      4.45 o
   6  10   3       63.10       65.17      4.48 o
  -4  11   3      252.39      240.68      6.63 o
  -3  11   3        6.82        7.22      3.06 o
  -2  11   3      277.13      276.58      8.30 o
  -1  11   3        0.15        1.05      3.27 o
   0  11   3      365.40      395.13      9.71 o
   1  11   3       38.78       36.01      4.25 o
   2  11   3      274.65      264.14      8.48 o
   3  11   3       34.85       32.60      4.25 o
   4  11   3       45.00       47.55      3.24 o
   5  11   3        0.25       -0.06      2.30 o
  -2  12   3       46.49       47.14      5.10 o
  -1  12   3      335.39      368.82     11.09 o
   0  12   3      104.69       89.48      4.64 o
   1  12   3      281.37      275.92     10.81 o
   2  12   3        2.26       -0.74      4.17 o
   3  12   3       20.03       18.16      2.94 o
  -1  -9   4      108.23      113.12      7.08 o
   0  -9   4        6.32        4.04      2.93 o
   1  -9   4       57.17       61.75      4.71 o
   2  -9   4        0.55        3.51      3.20 o
   3  -9   4      200.98      197.21     14.86 o
   4  -9   4       15.90       16.38      2.49 o
   5  -9   4       66.14       57.65     29.34 o
  -3  -8   4       35.25       36.71      5.21 o
  -2  -8   4      331.14      365.84     12.89 o
  -1  -8   4        3.63        5.96      3.59 o
   0  -8   4      211.18      202.29      7.85 o
   1  -8   4       19.11       17.18      4.31 o
   2  -8   4      417.25      419.90     14.96 o
   3  -8   4        7.31        6.38      3.41 o
   4  -8   4       54.26       61.89      4.93 o
   5  -8   4        0.12       -0.74      2.99 o
   6  -8   4       53.85       50.44      3.17 o
   7  -8   4       40.74       38.82      4.62 o
  -4  -7   4        9.17        6.67      2.94 o
  -3  -7   4      326.88      351.51      7.58 o
  -2  -7   4        0.01        2.22      3.13 o
  -1  -7   4      434.71      433.54      9.04 o
   0  -7   4       51.78       58.69      5.45 o
   1  -7   4       91.89       86.90      5.96 o
   2  -7   4      158.70      157.41      7.33 o
   3  -7   4      609.65      573.60     10.05 o
   4  -7   4       46.00       40.85      3.86 o
   5  -7   4        2.88        2.61      2.53 o
   6  -7   4        0.40        0.72      2.40 o
   7  -7   4       14.69       15.84      2.90 o
   8  -7   4       69.38       66.58      5.84 o
  -5  -6   4        0.06        2.36      2.51 o
  -4  -6   4      118.66      119.81      4.39 o
  -3  -6   4        4.52        5.16      3.27 o
  -2  -6   4      435.71      439.51      9.29 o
  -1  -6   4      269.47      276.68      7.51 o
   0  -6   4      193.76      177.72      5.77 o
   1  -6   4      176.02      179.75      7.48 o
   2  -6   4      607.94      625.25     12.64 o
   3  -6   4       10.59       10.86      3.03 o
   4  -6   4       14.49       15.95      2.54 o
   5  -6   4        0.53        0.93      2.43 o
   6  -6   4       32.08       33.20      2.73 o
   7  -6   4        4.14        4.51      2.44 o
   8  -6   4      106.89       92.44      4.13 o
   9  -6   4        1.18        0.81      3.61 o
  -6  -5   4        0.40       -0.25      2.34 o
  -5  -5   4      183.89      179.34      4.46 o
  -4  -5   4        8.96        9.18      2.89 o
  -3  -5   4      373.13      372.67      9.50 o
  -2  -5   4       11.52       12.55      3.36 o
  -1  -5   4       70.66       65.94      3.78 o
   0  -5   4        3.04        2.97      2.50 o
   1  -5   4       90.27       81.79      5.01 o
   2  -5   4      359.72      374.46     19.42 o
   3  -5   4      233.29      221.46      7.39 o
   4  -5   4      169.32      176.13      4.73 o
   5  -5   4       15.09       16.80      2.23 o
   6  -5   4       83.09       83.89      3.19 o
   7  -5   4      678.06      660.50      7.99 o
   8  -5   4        0.06        1.01      2.24 o
   9  -5   4        9.25        8.05      2.52 o
  -6  -4   4       67.36       63.10      3.93 o
  -5  -4   4       15.87       20.90      3.44 o
  -4  -4   4      108.33      118.50     10.09 o
  -3  -4   4       95.51       96.58      6.06 o
  -2  -4   4     1425.52     1466.14     33.60 o
  -1  -4   4       20.22       17.56      2.38 o
   0  -4   4      139.66      132.69      7.93 o
   1  -4   4        8.45       11.07      4.78 o
   2  -4   4      117.65       93.07      6.91 o
   3  -4   4        5.40        8.64      2.96 o
   4  -4   4      299.49      293.11      4.02 o
   5  -4   4      357.52      371.33      5.58 o
   6  -4   4      349.51      358.09      6.68 o
   7  -4   4       33.53       30.05      3.13 o
   8  -4   4      903.97      867.56     13.29 o
   9  -4   4       46.15       47.76      3.21 o
  -7  -3   4       30.25       34.42      3.89 o
  -6  -3   4        0.10        1.03      4.93 o
  -5  -3   4       77.53       74.02      5.80 o
  -4  -3   4       94.22       83.64      5.77 o
  -3  -3   4     1001.43     1033.82     15.36 o
  -2  -3   4      511.58      524.29      8.68 o
  -1  -3   4     1430.40     1441.82     14.32 o
   0  -3   4       31.30       26.73      4.39 o
   1  -3   4      224.58      210.86      8.65 o
   2  -3   4       63.48       78.06      5.57 o
   3  -3   4      205.97      193.47      4.22 o
   4  -3   4       14.52       21.28      2.07 o
   5  -3   4      890.96      841.69     11.88 o
   6  -3   4      159.07      165.70      3.60 o
   7  -3   4     1756.15     1727.14     15.13 o
   8  -3   4        0.22       -0.10      2.19 o
   9  -3   4      277.82      297.08      5.40 o
  10  -3   4        5.65        6.19      3.24 o
  -7  -2   4      109.29      111.91      5.19 o
  -6  -2   4       80.95       78.13      5.42 o
  -5  -2   4       84.14       77.20      5.51 o
  -4  -2   4      774.88      803.67     11.15 o
  -3  -2   4       26.19       26.19      2.62 o
  -2  -2   4     4088.57     4242.71     42.19 o
  -1  -2   4     1630.13     1617.28     20.27 o
   0  -2   4     3825.76     3677.29     29.99 o
   1  -2   4       76.84       74.39      5.15 o
   2  -2   4       26.31       18.57      1.76 o
   3  -2   4       62.43       48.87      2.43 o
   4  -2   4     1182.53     1154.16     19.91 o
   5  -2   4      235.26      252.76      5.18 o
   6  -2   4     1092.08     1040.62      8.29 o
   7  -2   4        4.06        4.03      1.71 o
   8  -2   4      840.70      798.35      7.78 o
   9  -2   4       39.33       35.07      2.83 o
  10  -2   4      172.21      183.19      4.59 o
  -8  -1   4        1.56        2.28      2.32 o
  -7  -1   4      287.88      262.39      7.99 o
  -6  -1   4        1.42        4.05      2.87 o
  -5  -1   4        8.90        4.74      2.79 o
  -4  -1   4      116.84      107.02      4.50 o
  -3  -1   4     2759.47     2888.25     34.91 o
  -2  -1   4     2143.44     2252.06     29.24 o
  -1  -1   4     5863.79     6252.15     35.24 o
   0  -1   4       28.68       33.73      3.84 o
   1  -1   4     1186.83     1167.95     15.18 o
   2  -1   4      115.79      112.64      2.97 o
   3  -1   4     1703.11     1739.90     38.29 o
   4  -1   4        3.02        1.48      1.86 o
   5  -1   4      627.69      582.20     22.76 o
   6  -1   4       93.09      102.11      4.33 o
   7  -1   4      412.14      389.36      4.42 o
   8  -1   4       10.43       16.75      2.03 o
   9  -1   4      371.20      395.80      5.69 o
  10  -1   4        1.13        1.84      2.09 o
  -8   0   4      207.25      201.34      6.66 o
  -7   0   4        0.03        3.03      3.43 o
  -6   0   4      449.79      446.08     11.14 o
  -5   0   4       21.47       19.61      3.77 o
  -4   0   4      602.79      620.20     14.01 o
  -3   0   4        1.80        0.09      4.35 o
  -2   0   4     3164.35     3213.23     32.85 o
  -1   0   4      829.32      982.18     12.62 o
   0   0   4     1720.08     1632.41     18.65 o
   1   0   4      201.14      221.99      6.34 o
   2   0   4      320.37      327.55      5.18 o
   3   0   4      170.99      190.09      4.81 o
   4   0   4      535.89      505.74     16.52 o
   5   0   4       24.13       33.32      2.80 o
   6   0   4      307.99      317.59      7.00 o
   7   0   4        2.16        1.45      1.66 o
   8   0   4      308.51      265.24      4.67 o
   9   0   4      202.12      199.53      4.30 o
  10   0   4      159.80      165.06      4.80 o
  11   0   4        0.90        0.81      2.11 o
  -8   1   4       40.27       37.24      2.94 o
  -7   1   4      291.54      295.71      5.85 o
  -6   1   4       68.42       77.70      3.59 o
  -5   1   4        1.06        1.17      2.08 o
  -4   1   4        0.85        1.39      2.17 o
  -3   1   4      284.36      273.44     10.66 o
  -2   1   4      195.03      195.65      8.30 o
  -1   1   4     3401.84     3384.98     29.36 o
   0   1   4      203.39      205.22      7.10 o
   1   1   4      396.13      376.65      4.92 o
   2   1   4      513.24      520.95     15.95 o
   3   1   4     2443.49     2460.29     14.13 o
   4   1   4       25.31       25.40      2.49 o
   5   1   4      770.98      697.00      8.86 o
   6   1   4       95.23      106.93      8.74 o
   7   1   4      103.23      107.90      2.90 o
   8   1   4      224.73      239.18      4.46 o
   9   1   4      720.01      748.88      8.21 o
  10   1   4       11.38       14.99      2.75 o
  11   1   4      186.50      211.64      5.24 o
  -8   2   4       86.25       89.48      3.88 o
  -7   2   4       12.71       14.43      2.40 o
  -6   2   4      189.55      179.17      4.96 o
  -5   2   4      385.67      392.96      7.85 o
  -4   2   4      307.86      265.06      4.64 o
  -3   2   4       22.65       26.28      4.55 o
  -2   2   4      254.64      194.11      5.34 o
  -1   2   4      301.30      335.94      9.74 o
   0   2   4      416.47      488.95      6.85 o
   1   2   4       15.12       13.42      3.10 o
   2   2   4     1344.47     1306.67     15.07 o
   3   2   4      388.28      415.68      6.04 o
   4   2   4      361.51      341.13     10.07 o
   5   2   4       54.44       50.30      4.13 o
   6   2   4     1231.51     1266.24     13.06 o
   7   2   4       38.23       42.02      2.39 o
   8   2   4      531.85      518.99      7.50 o
   9   2   4        0.50        0.49      3.47 o
  10   2   4      300.52      309.19      7.31 o
  11   2   4       16.27       20.16      3.14 o
  -8   3   4        0.08        0.11      2.22 o
  -7   3   4        8.28        8.22      2.83 o
  -6   3   4       49.74       47.57      3.36 o
  -5   3   4        0.48        2.77      2.84 o
  -4   3   4       46.88       49.07      2.65 o
  -3   3   4      264.13      257.40      9.40 o
  -2   3   4      684.66      758.17     15.29 o
  -1   3   4      572.06      610.19      7.86 o
   0   3   4      181.53      198.98      4.24 o
   1   3   4     3227.11     3231.80     74.25 o
   2   3   4      127.82      127.98      5.49 o
   3   3   4     4120.51     4322.51     99.61 o
   4   3   4        1.18        1.10      1.74 o
   5   3   4      794.26      832.53     10.70 o
   6   3   4       11.33       10.06      3.76 o
   7   3   4      343.00      313.91      5.94 o
   8   3   4       77.38       77.71      3.24 o
   9   3   4      713.60      738.31     10.64 o
  10   3   4        1.80        2.05      2.38 o
  11   3   4      208.35      219.04      8.95 o
  -8   4   4        7.94       11.22      2.38 o
  -7   4   4        1.40        1.41      2.63 o
  -6   4   4      239.87      251.08      5.19 o
  -5   4   4       14.83       11.93      2.29 o
  -4   4   4        3.59        1.22      1.93 o
  -3   4   4      172.78      178.79      8.71 o
  -2   4   4     1211.35     1220.43     20.58 o
  -1   4   4      191.87      214.46      5.94 o
   0   4   4     1919.63     2050.19     19.05 o
   1   4   4       61.95       78.38      4.68 o
   2   4   4      560.07      533.07      7.86 o
   3   4   4       93.06      131.42      6.33 o
   4   4   4     1602.22     1524.96     19.82 o
   5   4   4       27.53       43.74      3.11 o
   6   4   4     1206.50     1202.34     17.47 o
   7   4   4       43.75       45.02      2.93 o
   8   4   4      744.72      751.22      9.29 o
   9   4   4       12.06       12.50      2.71 o
  10   4   4      221.57      229.71      5.79 o
  -8   5   4        0.14        0.24      1.93 o
  -7   5   4       12.58       12.86      2.43 o
  -6   5   4      314.54      321.72      5.82 o
  -5   5   4      364.59      355.51      5.52 o
  -4   5   4       17.53       15.96      2.36 o
  -3   5   4      488.97      466.88      9.10 o
  -2   5   4       78.55       77.44      6.65 o
  -1   5   4     1930.60     1912.20     26.46 o
   0   5   4     1197.44     1286.02     15.49 o
   1   5   4     6604.23     6985.81     36.68 o
   2   5   4       97.15       92.94      3.85 o
   3   5   4     1776.65     1822.90     22.56 o
   4   5   4       55.02       63.97      5.64 o
   5   5   4       15.84        8.54      4.15 o
   6   5   4       63.85       68.21      2.78 o
   7   5   4      153.54      158.30      4.06 o
   8   5   4        2.77        3.80      2.37 o
   9   5   4      162.29      162.34      5.45 o
  10   5   4        2.75        2.49      2.72 o
  -7   6   4       66.38       65.37      3.18 o
  -6   6   4      171.84      173.39      4.06 o
  -5   6   4        0.76        1.46      2.11 o
  -4   6   4      133.21      124.39      3.31 o
  -3   6   4        1.10        0.95      1.59 o
  -2   6   4      554.33      568.79     11.23 o
  -1   6   4      103.87      133.50      7.87 o
   0   6   4     5043.12     5195.50     43.73 o
   1   6   4      323.15      344.08      8.82 o
   2   6   4      458.39      463.80     12.30 o
   3   6   4       19.94       19.58      4.08 o
   4   6   4      259.85      254.25     10.20 o
   5   6   4       14.74       12.29      2.87 o
   6   6   4      252.33      237.29      6.20 o
   7   6   4      310.69      318.07      6.33 o
   8   6   4       19.68       18.45      3.15 o
   9   6   4        7.26        7.55      3.36 o
  10   6   4       50.69       53.79      5.41 o
  -7   7   4       28.99       29.60      4.19 o
  -6   7   4       88.27       92.62      2.92 o
  -5   7   4      420.87      419.07      6.01 o
  -4   7   4      230.54      229.61      4.28 o
  -3   7   4      400.65      408.81      8.32 o
  -2   7   4        0.14        1.43      2.25 o
  -1   7   4      434.17      459.25      7.98 o
   0   7   4      872.49      862.48     18.56 o
   1   7   4      961.77      935.79     18.72 o
   2   7   4        0.62        0.34      3.49 o
   3   7   4      778.32      814.96     12.06 o
   4   7   4      384.68      379.48     14.05 o
   5   7   4        9.03        9.72      3.18 o
   6   7   4      164.81      178.97      5.76 o
   7   7   4       62.26       56.23      3.96 o
   8   7   4       46.03       44.12      3.51 o
   9   7   4        0.40       -1.75      2.14 o
  -6   8   4       49.07       50.89      2.51 o
  -5   8   4       75.06       79.57      3.14 o
  -4   8   4       79.42       81.31      3.28 o
  -3   8   4      107.57      107.13      4.50 o
  -2   8   4       20.51       23.27      3.53 o
  -1   8   4       18.14       20.14      2.99 o
   0   8   4      525.84      524.73      8.57 o
   1   8   4       47.45       40.68      3.12 o
   2   8   4      176.73      164.40      5.04 o
   3   8   4        0.15        0.13      2.48 o
   4   8   4      577.96      576.16      9.38 o
   5   8   4       66.97       63.39      4.95 o
   6   8   4       34.98       35.40      3.47 o
   7   8   4       30.16       31.40      3.26 o
   8   8   4       89.33       85.50      3.87 o
  -6   9   4       31.47       29.44      2.04 o
  -5   9   4      282.69      279.15      5.05 o
  -4   9   4      253.47      251.74      5.35 o
  -3   9   4      122.93      123.77      4.96 o
  -2   9   4       24.47       25.22      3.06 o
  -1   9   4       30.45       32.21      3.53 o
   0   9   4      376.93      392.32      9.68 o
   1   9   4      155.21      153.05      5.33 o
   2   9   4        4.44        3.28      3.57 o
   3   9   4       89.17       84.08      5.15 o
   4   9   4      362.53      356.89      7.79 o
   5   9   4      459.45      467.56      7.55 o
   6   9   4       79.24       86.12      4.31 o
   7   9   4        0.63        0.58      2.23 o
   8   9   4        0.74        0.10      3.32 o
  -5  10   4        5.77        8.15      2.45 o
  -4  10   4      165.98      165.11      4.65 o
  -3  10   4      109.53      107.98      4.83 o
  -2  10   4      207.87      209.18      5.44 o
  -1  10   4       48.79       50.99      4.68 o
   0  10   4       73.73       78.66      5.34 o
   1  10   4      150.15      154.52      5.53 o
   2  10   4      524.72      522.44     11.83 o
   3  10   4      136.25      134.07      5.16 o
   4  10   4      567.90      586.48      9.63 o
   5  10   4        1.59        0.56      2.15 o
   6  10   4       52.65       48.95      3.94 o
   7  10   4        0.37        0.07      3.61 o
  -4  11   4       32.03       33.19      4.64 o
  -3  11   4      281.59      304.72      7.95 o
  -2  11   4       96.99       99.58      7.80 o
  -1  11   4      314.60      320.46      8.98 o
   0  11   4       34.91       27.40      3.92 o
   1  11   4      346.08      334.61     13.25 o
   2  11   4       23.07       20.49      4.03 o
   3  11   4      108.18      106.93      5.87 o
   4  11   4       31.05       28.06      2.46 o
   5  11   4      172.47      166.98      4.66 o
  -2  12   4      393.22      305.42     94.37 o
  -1  12   4        4.15        5.59      4.08 o
   0  12   4      290.75      309.42      6.27 o
   1  12   4       45.95       41.14      5.49 o
   2  12   4      239.10      236.50     10.16 o
   3  12   4       18.10       11.82      4.16 o
   2  -9   5       23.62       19.38      2.99 o
   3  -9   5        6.97        9.05      4.81 o
  -1  -8   5       88.46       99.88      7.16 o
   0  -8   5        1.80        0.99      3.02 o
   1  -8   5      140.27      134.81      6.38 o
   2  -8   5       53.92       49.40      4.87 o
   3  -8   5      213.06      194.10      9.93 o
   4  -8   5       17.05       18.38      4.73 o
   5  -8   5      119.50      138.70      5.88 o
  -3  -7   5       77.93       82.41      4.56 o
  -2  -7   5      270.22      278.24      8.10 o
  -1  -7   5        7.50        4.28      3.59 o
   0  -7   5      138.78      144.50      5.73 o
   1  -7   5      103.86       96.76      6.36 o
   2  -7   5      296.15      312.46      9.55 o
   3  -7   5        2.37        5.16      2.99 o
   4  -7   5      133.92      126.91      5.28 o
   5  -7   5       20.38       15.99      3.27 o
   6  -7   5       82.28       82.92      3.51 o
   7  -7   5        0.07       -0.88      2.87 o
  -4  -6   5        7.05        7.30      2.57 o
  -3  -6   5      178.92      185.78      6.03 o
  -2  -6   5       26.26       26.34      3.60 o
  -1  -6   5       60.75       65.89      4.43 o
   0  -6   5        3.42        4.27      4.51 o
   1  -6   5      206.20      195.65      7.75 o
   2  -6   5      258.07      258.78      8.79 o
   3  -6   5      631.90      618.15     10.30 o
   4  -6   5       48.28       45.33      3.99 o
   5  -6   5       27.25       31.92      3.09 o
   6  -6   5       21.03       20.53      2.48 o
   7  -6   5       51.70       58.38      4.91 o
   8  -6   5        4.54        3.93      3.10 o
  -5  -5   5        5.84        4.20      3.07 o
  -4  -5   5      328.26      346.68     10.99 o
  -3  -5   5       11.28       11.45      3.34 o
  -2  -5   5      448.97      436.14      9.24 o
  -1  -5   5        0.13        0.28      2.66 o
   0  -5   5        0.42        2.73      3.85 o
   1  -5   5       12.43       10.96      3.69 o
   2  -5   5      197.21      209.54      7.70 o
   3  -5   5       16.96       20.20      4.14 o
   4  -5   5      238.37      237.72      5.56 o
   5  -5   5        5.54        5.65      2.24 o
   6  -5   5        0.78        2.47      2.33 o
   7  -5   5       12.90       17.43      3.51 o
   8  -5   5       57.30       57.17      3.27 o
   9  -5   5        6.68        8.13      4.36 o
  -6  -4   5        1.09        0.76      3.73 o
  -5  -4   5      333.63      335.86     12.16 o
  -4  -4   5       92.69       78.59      4.76 o
  -3  -4   5        1.13        0.38      3.22 o
  -2  -4   5       51.16       57.05      3.32 o
  -1  -4   5      185.57      192.45      4.71 o
   0  -4   5        1.23        1.58      3.78 o
   1  -4   5      328.68      324.27     11.57 o
   2  -4   5        0.00       -0.23      3.01 o
   3  -4   5      420.55      388.13      9.24 o
   4  -4   5        6.31        5.35      2.14 o
   5  -4   5       76.45       69.01      3.45 o
   6  -4   5      179.82      181.75      4.54 o
   7  -4   5       62.05       70.83      3.85 o
   8  -4   5       11.63        7.31      2.66 o
   9  -4   5       42.49       40.44      3.03 o
  -6  -3   5       52.57       53.89      4.38 o
  -5  -3   5       11.40       13.91      3.18 o
  -4  -3   5      116.03      134.52      7.01 o
  -3  -3   5       51.15       53.53      5.15 o
  -2  -3   5      290.19      272.58      8.02 o
  -1  -3   5      192.15      194.83      5.09 o
   0  -3   5      110.56      119.90      5.49 o
   1  -3   5       33.96       37.33      4.91 o
   2  -3   5      327.51      315.46      7.42 o
   3  -3   5       15.47       13.36      3.20 o
   4  -3   5      271.66      254.54      4.49 o
   5  -3   5        0.14       -0.77      2.13 o
   6  -3   5      287.36      304.35      5.39 o
   7  -3   5      625.35      618.45      9.60 o
   8  -3   5      179.95      180.98      4.52 o
   9  -3   5       40.38       36.83      3.19 o
  10  -3   5      270.97      280.87      6.00 o
  -7  -2   5       43.10       39.45      3.61 o
  -6  -2   5       20.56       19.53      3.51 o
  -5  -2   5       69.64       83.58      4.75 o
  -4  -2   5      453.64      427.79      8.83 o
  -3  -2   5       14.63       13.75      3.18 o
  -2  -2   5      117.56      125.88      4.94 o
  -1  -2   5      939.71      853.51     16.49 o
   0  -2   5       52.41       69.80      5.59 o
   1  -2   5     1195.52     1204.39     22.38 o
   2  -2   5        9.96       10.57      2.41 o
   3  -2   5     1628.87     1558.19     24.02 o
   4  -2   5        7.59        7.74      1.81 o
   5  -2   5      437.96      431.09      5.24 o
   6  -2   5       61.81       60.12      2.55 o
   7  -2   5      113.16      118.17      3.20 o
   8  -2   5      121.65      119.43      3.58 o
   9  -2   5      160.73      167.38      3.70 o
  10  -2   5        4.28        3.76      2.25 o
  -7  -1   5        0.15        0.26      2.64 o
  -6  -1   5      368.80      369.52      9.63 o
  -5  -1   5        0.21       -0.22      4.91 o
  -4  -1   5        3.26        5.08      2.98 o
  -3  -1   5       11.28       10.29      2.55 o
  -2  -1   5      208.14      184.48      7.84 o
  -1  -1   5      189.44      197.10      7.57 o
   0  -1   5     2112.14     2145.63     23.40 o
   1  -1   5        1.26        0.27      1.79 o
   2  -1   5      676.75      663.58      7.23 o
   3  -1   5        0.25        0.27      1.63 o
   4  -1   5     2788.85     2904.44     15.62 o
   5  -1   5        0.25        1.46      1.65 o
   6  -1   5      544.88      544.33      4.97 o
   7  -1   5      212.33      200.88      3.78 o
   8  -1   5      193.03      187.05      3.57 o
   9  -1   5      186.83      186.66      3.90 o
  10  -1   5      125.25      146.67      3.94 o
  -7   0   5      210.63      220.15      5.44 o
  -6   0   5      109.14      103.98      8.24 o
  -5   0   5       98.20      105.30      7.91 o
  -4   0   5       43.74       50.70      3.87 o
  -3   0   5      493.58      494.08     15.76 o
  -2   0   5        1.54        8.25      4.72 o
  -1   0   5     1408.88     1418.85     23.05 o
   0   0   5      863.36      905.53     14.20 o
   1   0   5     1758.62     1798.98     21.32 o
   2   0   5        0.53        3.30      2.89 o
   3   0   5     2433.29     2508.11     30.06 o
   4   0   5      147.26      142.85      9.71 o
   5   0   5     2253.46     2421.62     25.69 o
   6   0   5       94.78       98.39      2.50 o
   7   0   5       42.46       48.40      2.27 o
   8   0   5        2.79        2.18      1.81 o
   9   0   5      177.04      204.05      3.81 o
  10   0   5        5.89        6.79      1.99 o
  11   0   5      166.46      161.55      5.66 o
  -7   1   5        6.18        4.40      2.88 o
  -6   1   5      274.69      273.57      8.73 o
  -5   1   5       66.78       68.44      3.91 o
  -4   1   5      309.16      304.87      8.58 o
  -3   1   5       13.63       20.23      2.66 o
  -2   1   5       41.17       33.23      5.18 o
  -1   1   5      811.83      879.32     17.18 o
   0   1   5     1017.15     1031.44     16.71 o
   1   1   5      307.35      324.04      9.24 o
   2   1   5     1413.99     1428.41     40.53 o
   3   1   5      259.85      304.41      6.02 o
   4   1   5     3685.65     3830.39     44.12 o
   5   1   5       18.92       21.97      3.74 o
   6   1   5      953.94      997.30     38.46 o
   7   1   5       47.68       42.64      2.06 o
   8   1   5       34.47       31.70      2.20 o
   9   1   5       96.34       78.28      2.89 o
  10   1   5       89.77      101.01      3.52 o
  11   1   5       17.04       16.82      3.35 o
  -7   2   5      108.96      118.09      5.39 o
  -6   2   5      256.05      238.15      6.38 o
  -5   2   5      207.35      200.75      7.29 o
  -4   2   5        5.56        9.04      2.90 o
  -3   2   5     1340.14     1347.66     12.96 o
  -2   2   5       62.19       58.84      5.42 o
  -1   2   5      740.22      704.30     14.39 o
   0   2   5       68.78       77.50      3.84 o
   1   2   5      745.81      736.07     13.28 o
   2   2   5       36.76       45.95      4.45 o
   3   2   5     1147.36     1190.87     16.61 o
   4   2   5       23.71       27.11      4.18 o
   5   2   5     1397.25     1499.49     20.47 o
   6   2   5       89.24       98.04      6.53 o
   7   2   5       90.73       79.13      2.72 o
   8   2   5       40.43       39.92      2.53 o
   9   2   5      264.19      280.62      4.96 o
  10   2   5        0.74        0.09      2.42 o
  11   2   5      114.35      113.74      5.21 o
  -7   3   5      102.31       94.71      5.12 o
  -6   3   5       68.18       56.46      4.82 o
  -5   3   5       19.66       23.73      4.25 o
  -4   3   5      426.67      427.59      9.66 o
  -3   3   5      365.56      391.34      6.27 o
  -2   3   5      184.74      163.39      5.58 o
  -1   3   5      204.26      213.20      5.53 o
   0   3   5     1288.10     1406.27     48.27 o
   1   3   5       60.47       73.08      4.98 o
   2   3   5     1558.12     1555.35     19.02 o
   3   3   5      220.37      267.06      8.56 o
   4   3   5     3512.99     3719.98     21.22 o
   5   3   5      541.21      558.88     13.32 o
   6   3   5     1473.83     1483.55     15.99 o
   7   3   5       77.36       82.22      3.01 o
   8   3   5       11.34       13.04      2.18 o
   9   3   5      237.61      233.78      5.72 o
  10   3   5      349.78      342.03     10.00 o
  11   3   5       16.76       15.45      2.91 o
  -7   4   5       34.75       29.48      2.81 o
  -6   4   5      182.88      185.61      4.94 o
  -5   4   5      618.19      641.34     10.28 o
  -4   4   5       75.85       72.84      3.67 o
  -3   4   5      329.18      327.72      7.57 o
  -2   4   5       25.69       31.76      5.04 o
  -1   4   5      902.82      913.00     11.77 o
   0   4   5      255.51      274.29      8.43 o
   1   4   5     6598.60     6891.37     39.84 o
   2   4   5       51.63       50.92      4.48 o
   3   4   5      528.06      543.98     15.84 o
   4   4   5       79.96       92.39      5.94 o
   5   4   5      377.42      391.15     11.23 o
   6   4   5      110.62      114.20      5.53 o
   7   4   5      662.12      654.30      9.79 o
   8   4   5      198.44      193.62      6.03 o
   9   4   5      292.29      281.14      6.18 o
  10   4   5       34.79       30.32      3.87 o
  -7   5   5       57.70       63.70      3.45 o
  -6   5   5      139.24      139.80      5.13 o
  -5   5   5       18.05       21.73      2.95 o
  -4   5   5      151.55      153.80      3.82 o
  -3   5   5       13.74       15.52      2.03 o
  -2   5   5      379.88      363.57      9.47 o
  -1   5   5        0.79       -0.03      4.51 o
   0   5   5     2402.29     2536.76     24.45 o
   1   5   5      329.91      330.67      9.43 o
   2   5   5     4557.83     4694.48     34.56 o
   3   5   5        7.26        9.22      3.04 o
   4   5   5     1489.01     1507.30     22.07 o
   5   5   5        4.61        3.32      3.85 o
   6   5   5      637.55      615.46     10.12 o
   7   5   5        1.23        2.25      2.66 o
   8   5   5        7.07        6.14      2.87 o
   9   5   5       58.44       58.52      3.91 o
  10   5   5      118.03      108.04      6.94 o
  -7   6   5      117.31      108.04      3.91 o
  -6   6   5        0.84        1.54      2.56 o
  -5   6   5      831.30      853.38      8.32 o
  -4   6   5       51.77       60.02      2.97 o
  -3   6   5        6.53        6.92      1.98 o
  -2   6   5       59.95       60.14      2.59 o
  -1   6   5      976.98      982.61     14.66 o
   0   6   5       33.93       38.05      6.14 o
   1   6   5     4693.31     4859.69     34.98 o
   2   6   5       50.07       46.66      4.59 o
   3   6   5      387.00      383.17      9.00 o
   4   6   5       16.12       15.63      3.03 o
   5   6   5       59.95       49.90      5.37 o
   6   6   5       31.13       33.82      3.14 o
   7   6   5      171.21      180.34      5.80 o
   8   6   5       45.01       49.69      3.82 o
   9   6   5      105.63      110.64      4.56 o
  10   6   5        4.44        3.93      3.48 o
  -6   7   5      547.50      546.30      7.45 o
  -5   7   5        7.99        8.84      2.16 o
  -4   7   5      159.52      160.26      4.55 o
  -3   7   5       15.08       19.16      2.33 o
  -2   7   5       58.25       55.60      2.89 o
  -1   7   5       16.08       15.10      3.69 o
   0   7   5     1030.96      972.83     11.00 o
   1   7   5      234.96      248.44     11.00 o
   2   7   5      617.79      576.55     26.98 o
   3   7   5       69.35       74.92      3.59 o
   4   7   5      807.14      791.61     12.58 o
   5   7   5       93.97      111.82      5.49 o
   6   7   5       82.75       76.70      5.42 o
   7   7   5      187.36      187.33      6.58 o
   8   7   5        1.22        2.80      2.70 o
   9   7   5        3.88        3.59      2.33 o
  -6   8   5       23.56       21.95      2.45 o
  -5   8   5      345.64      349.63      6.62 o
  -4   8   5      118.68      120.15      4.15 o
  -3   8   5       22.85       25.20      2.71 o
  -2   8   5        7.67        9.61      3.32 o
  -1   8   5      283.50      284.90      6.93 o
   0   8   5        6.10        3.73      2.65 o
   1   8   5      500.43      500.59     14.92 o
   2   8   5        1.07       -0.16      2.30 o
   3   8   5       43.40       35.81      3.88 o
   4   8   5        0.13       -0.73      3.12 o
   5   8   5      244.30      253.65      8.03 o
   6   8   5       36.13       32.04      4.43 o
   7   8   5      172.06      189.10      5.76 o
   8   8   5        0.27        0.78      2.41 o
   9   8   5       42.96       43.90      5.93 o
  -5   9   5       13.08       12.54      3.33 o
  -4   9   5      135.37      149.95      4.24 o
  -3   9   5       28.02       25.48      2.45 o
  -2   9   5      153.35      151.82      8.03 o
  -1   9   5       48.02       55.35      5.14 o
   0   9   5      163.09      170.13      6.07 o
   1   9   5       16.77       14.14      5.42 o
   2   9   5       16.94       21.94      3.75 o
   3   9   5      110.97      113.90      4.77 o
   4   9   5      449.97      434.53     15.36 o
   5   9   5      116.55      119.46      6.06 o
   6   9   5       50.13       52.18      6.64 o
   7   9   5        2.03        2.75      3.17 o
   8   9   5      212.56      204.32      6.03 o
  -4  10   5        3.34        4.03      2.94 o
  -3  10   5        7.63       11.51      2.58 o
  -2  10   5       99.38      102.47      4.86 o
  -1  10   5      680.25      691.95     18.78 o
   0  10   5       17.11       18.76      3.70 o
   1  10   5       24.35       23.04      6.07 o
   2  10   5        8.18        9.74      3.68 o
   3  10   5      144.06      155.63      9.51 o
   4  10   5       50.47       54.62      3.79 o
   5  10   5      297.18      305.84      6.98 o
   6  10   5        1.42        2.43      2.99 o
   7  10   5      107.90      102.52      4.61 o
  -3  11   5        0.80        0.87      2.17 o
  -2  11   5      352.92      343.51      6.95 o
  -1  11   5       33.64       36.95      6.02 o
   0  11   5      217.51      230.04      7.44 o
   1  11   5        3.56        1.76      4.98 o
   2  11   5       99.04      102.81      8.45 o
   3  11   5        6.48        3.23      3.32 o
   4  11   5      160.28      174.11      5.09 o
   5  11   5        1.13        2.06      1.95 o
   6  11   5        5.78        5.94      3.33 o
  -2  12   5       84.49       75.78     14.90 o
  -1  12   5      213.81      193.71      8.66 o
   0  12   5       19.65       17.35      3.16 o
   1  12   5       88.55       91.08      7.02 o
   2  12   5        8.62        7.33      4.60 o
   3  12   5      190.08      179.81      8.81 o
   4  12   5       17.18       14.69      4.31 o
   1  -8   6       22.25       24.52      4.36 o
   2  -8   6       70.32       68.74      4.38 o
   3  -8   6        3.65        2.87      2.97 o
   4  -8   6      108.06      116.93      5.23 o
  -1  -7   6      410.63      411.87     13.55 o
   0  -7   6       37.79       33.91      4.13 o
   1  -7   6      325.49      323.04      9.13 o
   2  -7   6        7.70        6.83      2.92 o
   3  -7   6      166.11      191.75      7.32 o
   4  -7   6       30.39       26.55      3.23 o
   5  -7   6      288.70      292.71      6.62 o
   6  -7   6       19.92       17.69      3.34 o
   7  -7   6       88.05       95.69      6.24 o
  -3  -6   6        3.21        4.54      2.63 o
  -2  -6   6      253.25      254.99      6.14 o
  -1  -6   6      143.68      138.64      6.75 o
   0  -6   6      164.75      173.50      7.71 o
   1  -6   6      153.13      138.59      5.64 o
   2  -6   6      195.94      198.85     10.89 o
   3  -6   6       33.03       27.48      4.72 o
   4  -6   6      419.91      410.17      8.56 o
   5  -6   6       59.19       59.90      4.20 o
   6  -6   6       70.60       83.58      3.78 o
   7  -6   6        0.31        1.62      2.48 o
   8  -6   6       83.24       90.94      4.57 o
  -4  -5   6        0.48        0.18      2.75 o
  -3  -5   6      115.98      108.93      4.54 o
  -2  -5   6        0.01        0.62      2.98 o
  -1  -5   6      283.64      281.27      9.62 o
   0  -5   6      218.09      217.08      8.36 o
   1  -5   6      473.85      499.46      9.41 o
   2  -5   6       66.33       61.67      5.22 o
   3  -5   6       44.40       53.31      3.85 o
   4  -5   6       12.82       16.24      4.21 o
   5  -5   6      271.61      254.10      5.94 o
   6  -5   6      130.49      138.98      4.27 o
   7  -5   6        0.43        1.00      2.20 o
   8  -5   6       32.19       30.39      3.84 o
   9  -5   6       37.75       47.41      5.34 o
  -5  -4   6        6.73        4.52      3.59 o
  -4  -4   6       30.95       38.88      2.87 o
  -3  -4   6       56.14       43.42      3.84 o
  -2  -4   6       20.15       22.36      3.54 o
  -1  -4   6      216.50      220.98      5.09 o
   0  -4   6        2.66        0.78      4.10 o
   1  -4   6      155.97      152.01      5.67 o
   2  -4   6      369.50      367.29     14.27 o
   3  -4   6        1.01        0.47      3.18 o
   4  -4   6      340.44      327.81      6.29 o
   5  -4   6      263.19      273.91      6.05 o
   6  -4   6      119.61      118.44      4.43 o
   7  -4   6      415.46      408.28      7.43 o
   8  -4   6       56.70       60.52      4.18 o
   9  -4   6        1.03        0.69      2.50 o
  -5  -3   6       16.95       26.64      3.61 o
  -4  -3   6       14.06       10.47      5.56 o
  -3  -3   6        8.78        4.75      2.90 o
  -2  -3   6      486.50      465.18      8.11 o
  -1  -3   6       17.24       27.87      3.18 o
   0  -3   6       44.09       43.18      4.81 o
   1  -3   6      254.86      266.91      9.98 o
   2  -3   6      159.23      170.93      6.28 o
   3  -3   6      338.65      341.55      8.64 o
   4  -3   6      269.15      268.61      7.15 o
   5  -3   6      164.54      155.53      5.27 o
   6  -3   6      178.36      173.06      4.95 o
   7  -3   6      170.44      176.04      5.03 o
   8  -3   6        6.44        8.72      2.36 o
   9  -3   6      252.32      267.25      5.58 o
  10  -3   6       65.31       72.43      4.13 o
  -6  -2   6       85.10       91.71      4.69 o
  -5  -2   6        0.74        2.81      4.71 o
  -4  -2   6       28.85       35.17      3.70 o
  -3  -2   6       78.96       71.41      4.48 o
  -2  -2   6      506.02      503.94      8.36 o
  -1  -2   6       69.64       87.10      4.64 o
   0  -2   6      377.11      373.20     10.02 o
   1  -2   6        0.18        0.85      4.04 o
   2  -2   6      877.98      887.12     18.61 o
   3  -2   6       72.04       77.36      3.58 o
   4  -2   6      878.51      890.44     18.70 o
   5  -2   6       85.27       87.29      3.41 o
   6  -2   6      959.74      894.21      7.30 o
   7  -2   6      175.56      175.52      4.13 o
   8  -2   6      157.41      165.34      4.55 o
   9  -2   6        0.08        0.85      2.25 o
  10  -2   6      187.25      196.81      6.73 o
  -6  -1   6       88.42       76.24      4.57 o
  -5  -1   6      303.46      308.42      9.08 o
  -4  -1   6      258.64      249.35      8.67 o
  -3  -1   6       13.43       14.59      3.32 o
  -2  -1   6      109.03      120.40      4.54 o
  -1  -1   6       36.95       31.91      4.28 o
   0  -1   6        6.83        5.62      3.17 o
   1  -1   6     1558.94     1579.98     22.56 o
   2  -1   6       11.56       16.42      3.82 o
   3  -1   6     1335.69     1316.25     11.31 o
   4  -1   6        0.03        1.77      2.05 o
   5  -1   6      618.95      622.99      5.21 o
   6  -1   6        0.18        1.56      1.53 o
   7  -1   6      468.89      454.27      6.62 o
   8  -1   6        1.57        0.57      1.89 o
   9  -1   6      266.80      280.42      4.97 o
  10  -1   6       31.64       35.88      3.40 o
  -6   0   6      347.95      330.03      8.52 o
  -5   0   6        7.97        8.13      3.65 o
  -4   0   6      506.96      537.69     11.56 o
  -3   0   6       57.99       54.93      5.68 o
  -2   0   6       32.82       37.39      4.25 o
  -1   0   6        7.00       16.69      8.42 o
   0   0   6     1556.32     1530.71     20.64 o
   1   0   6       40.01       56.37      5.07 o
   2   0   6     2359.22     2396.14     27.29 o
   3   0   6      157.68      157.98      5.64 o
   4   0   6     1158.06     1191.59     12.79 o
   5   0   6        6.60        3.01      3.79 o
   6   0   6     1097.82     1094.33      8.36 o
   7   0   6        5.03        6.06      1.91 o
   8   0   6       58.82       70.04      2.80 o
   9   0   6       81.03       74.16      3.18 o
  10   0   6        1.55        3.54      2.18 o
  11   0   6        0.20        0.99      3.91 o
  -7   1   6      226.60      226.29      8.61 o
  -6   1   6      137.45      135.99      4.66 o
  -5   1   6     1138.52     1109.82     15.95 o
  -4   1   6       33.79       26.70      4.34 o
  -3   1   6       26.20       34.10      6.86 o
  -2   1   6      244.69      253.82     11.30 o
  -1   1   6      786.61      731.09     17.47 o
   0   1   6      321.85      366.23     18.58 o
   1   1   6     1424.22     1435.70     21.36 o
   2   1   6       59.14       60.91      5.37 o
   3   1   6      333.81      307.70      6.32 o
   4   1   6       34.67       40.14      3.18 o
   5   1   6     1199.07     1155.65     18.83 o
   6   1   6       23.12       22.02      2.33 o
   7   1   6       74.17       77.08      3.12 o
   8   1   6      179.19      194.79      4.26 o
   9   1   6       62.10       79.74      3.57 o
  10   1   6        0.11        0.71      2.19 o
  11   1   6       77.89       82.71      4.58 o
  -7   2   6       39.84       32.81      3.30 o
  -6   2   6      243.43      234.18      5.82 o
  -5   2   6        0.51       -0.48      2.53 o
  -4   2   6      637.81      657.24     16.31 o
  -3   2   6      397.63      437.12      8.42 o
  -2   2   6      255.39      251.71      6.21 o
  -1   2   6       52.66       58.39      5.52 o
   0   2   6     1722.97     1755.22     16.79 o
   1   2   6      458.54      496.63     12.73 o
   2   2   6      182.09      166.70      7.64 o
   3   2   6      133.20      144.06      7.27 o
   4   2   6      817.23      828.62     16.04 o
   5   2   6      825.34      886.23     17.13 o
   6   2   6      617.16      627.37      8.64 o
   7   2   6       14.55       11.76      2.18 o
   8   2   6        0.74       -0.03      2.11 o
   9   2   6       43.75       44.44      2.65 o
  10   2   6        5.96        6.98      2.39 o
  11   2   6       11.49       10.92      2.83 o
  -7   3   6       81.09       73.93      5.71 o
  -6   3   6      145.86      138.46      9.11 o
  -5   3   6      422.85      403.70     14.50 o
  -4   3   6        0.00       -0.29      2.95 o
  -3   3   6      306.54      317.25      8.16 o
  -2   3   6       58.91       56.32      2.63 o
  -1   3   6      151.89      124.69      5.17 o
   0   3   6       44.17       47.22      3.32 o
   1   3   6     1508.69     1444.58     20.89 o
   2   3   6        4.48        4.30      3.19 o
   3   3   6       22.54       40.37      5.01 o
   4   3   6       12.58       12.56      4.36 o
   5   3   6     1597.34     1663.04     23.92 o
   6   3   6      151.53      159.69      4.05 o
   7   3   6      518.54      514.18      7.41 o
   8   3   6      393.37      388.19      5.58 o
   9   3   6        0.41        1.97      2.37 o
  10   3   6        1.06        0.88      2.18 o
  11   3   6       41.53       45.76      3.77 o
  -7   4   6       12.51       13.20      3.88 o
  -6   4   6       70.93       71.04      4.66 o
  -5   4   6       38.06       40.71      3.76 o
  -4   4   6      153.22      149.52      7.10 o
  -3   4   6       24.68       26.73      2.82 o
  -2   4   6      817.75      819.18     15.03 o
  -1   4   6      107.93      126.39      5.43 o
   0   4   6      946.08      938.75     17.13 o
   1   4   6      238.87      248.77      9.12 o
   2   4   6      130.48       89.05      6.19 o
   3   4   6        0.82        0.46      4.00 o
   4   4   6     2006.89     2020.05     26.09 o
   5   4   6       76.91       95.64      7.23 o
   6   4   6      522.00      516.59     12.01 o
   7   4   6        4.15        7.57      2.21 o
   8   4   6      118.74      133.35      4.46 o
   9   4   6       21.52       27.65      2.94 o
  10   4   6       87.24       90.65      4.15 o
  -6   5   6       27.03       27.96      5.55 o
  -5   5   6      271.39      281.58      9.00 o
  -4   5   6       64.28       68.66      5.59 o
  -3   5   6      432.98      460.07     12.96 o
  -2   5   6       53.08       52.42      3.68 o
  -1   5   6      635.91      597.05      6.99 o
   0   5   6      593.32      589.46     13.71 o
   1   5   6      547.30      484.88     12.40 o
   2   5   6        5.86        8.04      3.32 o
   3   5   6      456.82      425.08     12.09 o
   4   5   6       34.17       38.64      5.38 o
   5   5   6     2001.09     1949.66     21.59 o
   6   5   6      131.65      125.04      5.71 o
   7   5   6      939.84      950.57     10.23 o
   8   5   6       17.73       19.16      3.26 o
   9   5   6       77.36       77.22      3.54 o
  10   5   6       13.56       12.87      2.40 o
  -6   6   6      313.43      330.19      8.26 o
  -5   6   6       12.47       15.56      3.00 o
  -4   6   6      719.68      738.73      9.51 o
  -3   6   6       54.25       57.57      4.11 o
  -2   6   6      454.38      449.98      8.46 o
  -1   6   6       29.20       27.65      2.99 o
   0   6   6      634.77      550.15     19.65 o
   1   6   6      256.69      229.42      8.95 o
   2   6   6      910.05      894.81     17.12 o
   3   6   6      108.51      111.33      4.64 o
   4   6   6      841.18      846.23     13.16 o
   5   6   6      282.87      277.18      7.56 o
   6   6   6      806.31      771.73     13.30 o
   7   6   6      539.69      506.83      8.99 o
   8   6   6      165.20      167.65      4.88 o
   9   6   6       12.92       13.71      2.92 o
  10   6   6      133.92      142.14      7.61 o
  -6   7   6       26.80       27.47      2.75 o
  -5   7   6      415.73      428.96      8.24 o
  -4   7   6       78.97       79.07      3.80 o
  -3   7   6      930.57      932.67     10.37 o
  -2   7   6       14.58       15.60      2.28 o
  -1   7   6     1175.16     1157.17     15.59 o
   0   7   6      402.19      422.43     13.96 o
   1   7   6        1.82        1.67      3.83 o
   2   7   6      106.42      108.66      7.62 o
   3   7   6      594.25      581.57     10.85 o
   4   7   6        5.43        2.78      2.95 o
   5   7   6      975.03      971.62     14.36 o
   6   7   6      453.63      428.94     10.62 o
   7   7   6      592.57      587.76     12.29 o
   8   7   6      101.41      107.35      4.04 o
   9   7   6       46.52       50.27      3.28 o
  -5   8   6       43.65       44.47      3.18 o
  -4   8   6      661.97      665.89     10.17 o
  -3   8   6       32.43       31.59      2.85 o
  -2   8   6      573.27      607.99     10.18 o
  -1   8   6       83.87       78.25      5.00 o
   0   8   6       12.49       10.77      3.38 o
   1   8   6     1178.80     1189.87     22.81 o
   2   8   6      654.32      635.27     17.11 o
   3   8   6      376.78      347.03      9.46 o
   4   8   6      258.78      246.62      8.03 o
   5   8   6       33.18       34.21      4.29 o
   6   8   6      204.15      208.29      8.04 o
   7   8   6      126.14      116.84      6.13 o
   8   8   6      276.25      270.06      6.53 o
   9   8   6       43.80       38.51      3.47 o
  -5   9   6      144.69      144.28      5.34 o
  -4   9   6       21.57       20.44      3.70 o
  -3   9   6      369.21      371.17      6.69 o
  -2   9   6       15.66       16.08      3.10 o
  -1   9   6     1175.50     1195.89     31.54 o
   0   9   6      619.19      589.12     11.80 o
   1   9   6       10.17        8.19      5.35 o
   2   9   6      115.91      111.32      8.85 o
   3   9   6       46.57       47.93      4.57 o
   4   9   6      235.59      229.38      7.96 o
   5   9   6      492.43      506.21     17.44 o
   6   9   6       94.93       91.57      5.76 o
   7   9   6      131.31      129.46      6.03 o
   8   9   6      109.65      110.16      4.10 o
  -4  10   6      119.84      125.03      5.17 o
  -3  10   6        9.03        6.30      2.52 o
  -2  10   6      132.09      135.68      4.40 o
  -1  10   6        6.68        6.45      4.57 o
   0  10   6       51.79       57.99      6.71 o
   1  10   6        3.38        1.80      3.27 o
   2  10   6      166.41      153.75     10.01 o
   3  10   6      104.59       92.54      8.60 o
   4  10   6      138.70      134.19      6.32 o
   5  10   6        5.24        3.19      3.23 o
   6  10   6       66.78       65.22      4.65 o
   7  10   6       93.35       88.71      4.58 o
  -3  11   6      123.81      128.39      5.01 o
  -2  11   6       28.34       26.69      2.42 o
  -1  11   6      222.18      203.38      5.56 o
   0  11   6        9.35        3.81      3.15 o
   1  11   6       70.16       73.04      7.12 o
   2  11   6       57.60       46.51      7.60 o
   3  11   6       85.08       97.88      8.28 o
   4  11   6       71.14       66.11      6.82 o
   5  11   6       50.12       49.76      4.02 o
   6  11   6       37.15       36.15      4.51 o
  -1  12   6        7.91        8.21      2.57 o
   0  12   6      120.34      112.02      6.42 o
   1  12   6       18.83       20.55      3.27 o
   2  12   6       68.13       81.96      6.75 o
   3  12   6        7.66        4.55      4.23 o
   4  12   6      189.44      179.89      6.16 o
   1  -7   7       13.55        9.12      2.82 o
   2  -7   7      115.30      116.14      4.40 o
   3  -7   7       16.89       17.17      3.42 o
   4  -7   7      175.81      186.51      8.68 o
   5  -7   7        0.02        0.07      3.63 o
  -1  -6   7      130.75      128.81      5.25 o
   0  -6   7       61.97       61.20      4.71 o
   1  -6   7      197.68      202.46      7.47 o
   2  -6   7       13.75        9.13      3.44 o
   3  -6   7       35.08       36.16      4.34 o
   4  -6   7       25.83       20.68      2.94 o
   5  -6   7      426.39      439.17      9.44 o
   6  -6   7       55.56       57.00      2.94 o
   7  -6   7       97.95       99.25      4.49 o
  -2  -5   7       45.55       49.30      4.09 o
  -1  -5   7       97.95      101.21      5.72 o
   0  -5   7      159.83      156.81      5.86 o
   1  -5   7       15.54       12.79      3.46 o
   2  -5   7      229.85      234.47      8.00 o
   3  -5   7       27.29       24.52      4.18 o
   4  -5   7      362.61      378.48      8.09 o
   5  -5   7       33.08       37.61      3.04 o
   6  -5   7      429.17      432.09      7.14 o
   7  -5   7        2.39        1.36      2.48 o
   8  -5   7      132.45      131.47      5.36 o
  -3  -4   7       43.49       39.58      3.93 o
  -2  -4   7       14.68       18.00      3.00 o
  -1  -4   7      145.78      137.16      5.74 o
   0  -4   7       46.87       49.43      4.40 o
   1  -4   7      122.45      126.21      8.72 o
   2  -4   7      134.41      125.93      5.38 o
   3  -4   7       52.89       57.67      5.79 o
   4  -4   7       37.49       32.22      4.51 o
   5  -4   7     1131.64     1059.36     13.05 o
   6  -4   7       14.92       14.81      2.65 o
   7  -4   7      400.27      387.86      6.18 o
   8  -4   7        3.24        2.87      2.71 o
   9  -4   7      184.36      202.78      5.10 o
  -4  -3   7       98.15      104.69      4.18 o
  -3  -3   7       50.13       52.67      4.65 o
  -2  -3   7       75.50       81.76      4.46 o
  -1  -3   7       14.93       17.12      3.45 o
   0  -3   7      458.42      455.55      9.55 o
   1  -3   7       97.71       91.81      5.95 o
   2  -3   7      223.11      235.64      8.05 o
   3  -3   7      150.44      147.15      6.50 o
   4  -3   7      182.01      200.06      7.42 o
   5  -3   7       27.29       25.31      3.34 o
   6  -3   7     1628.90     1582.79     13.66 o
   7  -3   7        0.09        0.35      2.55 o
   8  -3   7      172.94      175.33      7.08 o
   9  -3   7        0.36        0.25      2.39 o
  -5  -2   7       67.28       69.20      4.26 o
  -4  -2   7       97.58      105.40      7.93 o
  -3  -2   7      462.68      482.53      9.05 o
  -2  -2   7        0.04        0.14      2.73 o
  -1  -2   7       65.85       64.51      4.61 o
   0  -2   7        8.68        8.85      3.80 o
   1  -2   7      471.25      423.04     17.24 o
   2  -2   7       60.33       61.39      6.17 o
   3  -2   7       93.80       92.24      5.12 o
   4  -2   7        0.95        1.05      2.80 o
   5  -2   7      731.35      732.64     10.20 o
   6  -2   7       21.33       21.22      3.18 o
   7  -2   7     1043.74     1046.62     23.65 o
   8  -2   7        1.13       -0.04      2.99 o
   9  -2   7      243.65      262.79      7.37 o
  10  -2   7       47.83       54.78      6.79 o
  -5  -1   7       15.52       12.47      3.13 o
  -4  -1   7      209.41      208.05      6.02 o
  -3  -1   7        1.42        0.64      3.04 o
  -2  -1   7      191.52      192.42      5.67 o
  -1  -1   7      106.04      110.86      5.26 o
   0  -1   7      957.65      937.15     24.08 o
   1  -1   7        3.71        4.98      2.49 o
   2  -1   7      284.91      278.71     22.89 o
   3  -1   7      137.00      152.24      7.52 o
   4  -1   7      110.31      103.91      4.20 o
   5  -1   7      107.01      108.72      3.72 o
   6  -1   7      993.55      966.07      9.54 o
   7  -1   7       95.01       97.77      3.99 o
   8  -1   7      108.99      113.13      3.88 o
   9  -1   7       24.26       21.87      2.84 o
  10  -1   7       38.50       35.14      3.16 o
  -5   0   7      196.81      189.47      6.62 o
  -4   0   7       21.76       20.65      4.14 o
  -3   0   7      322.37      330.94      9.86 o
  -2   0   7       46.09       43.86      4.04 o
  -1   0   7      606.77      593.53     17.03 o
   0   0   7       12.71       12.28      5.72 o
   1   0   7      482.31      440.86      9.15 o
   2   0   7       95.29      113.03      7.18 o
   3   0   7       77.74       65.95      3.63 o
   4   0   7      198.61      226.90      5.85 o
   5   0   7      492.26      468.96      6.55 o
   6   0   7       18.33       19.54      2.18 o
   7   0   7      345.47      361.64      6.64 o
   8   0   7       11.11        7.42      2.23 o
   9   0   7       40.30       48.16      3.52 o
  10   0   7        3.07        1.75      2.34 o
  -6   1   7      121.48      127.56      7.07 o
  -5   1   7        2.50        3.40      3.06 o
  -4   1   7      663.59      689.28     13.43 o
  -3   1   7       22.51       18.60      6.74 o
  -2   1   7       25.13       20.17      4.39 o
  -1   1   7       84.47       84.32      8.53 o
   0   1   7      710.10      614.74     17.74 o
   1   1   7      347.93      355.72     10.91 o
   2   1   7      241.82      242.97     10.32 o
   3   1   7       74.55       91.21      6.81 o
   4   1   7      279.13      245.79      6.49 o
   5   1   7       39.10       45.00      3.52 o
   6   1   7      439.11      429.73      7.70 o
   7   1   7      121.11      123.52      3.86 o
   8   1   7        8.95       10.62      2.11 o
   9   1   7       14.58       14.98      2.63 o
  10   1   7       47.68       49.44      2.86 o
  11   1   7       72.43       66.54      6.10 o
  -6   2   7        1.20        3.92      3.77 o
  -5   2   7      140.36      155.98      6.00 o
  -4   2   7      134.75      143.27      5.36 o
  -3   2   7      187.34      201.71      7.78 o
  -2   2   7        0.30        0.13      3.54 o
  -1   2   7      734.43      679.43     20.20 o
   0   2   7       62.34       73.68     10.26 o
   1   2   7      143.30      124.62      6.10 o
   2   2   7        8.41        6.81      3.91 o
   3   2   7      265.75      244.43     10.09 o
   4   2   7       50.65       53.57      5.52 o
   5   2   7      348.82      324.04      6.51 o
   6   2   7       41.14       43.83      3.24 o
   7   2   7      491.14      487.33      8.70 o
   8   2   7      191.43      194.08      4.32 o
   9   2   7       10.01       14.43      2.54 o
  10   2   7        2.98        4.28      2.01 o
  11   2   7      110.53      133.82      7.41 o
  -6   3   7      110.86      113.18      8.42 o
  -5   3   7        1.88        3.08      2.48 o
  -4   3   7      307.86      278.19      8.86 o
  -3   3   7        4.73        7.23      3.12 o
  -2   3   7      436.46      448.39      9.20 o
  -1   3   7      292.02      337.63     10.09 o
   0   3   7        3.15        1.41      2.37 o
   1   3   7      194.44      225.60      9.75 o
   2   3   7      109.13       85.59      6.65 o
   3   3   7      169.18      193.44      9.19 o
   4   3   7     1288.78     1213.51     21.41 o
   5   3   7       24.92       24.83      2.24 o
   6   3   7      149.97      163.01      7.75 o
   7   3   7        0.02       -0.52      2.15 o
   8   3   7      307.64      309.93      5.59 o
   9   3   7      260.00      242.03      4.62 o
  10   3   7      124.21      128.18      3.67 o
  11   3   7        3.60        3.54      3.37 o
  -6   4   7        8.90        7.74      2.64 o
  -5   4   7      227.93      221.85      7.50 o
  -4   4   7       11.52       12.23      4.05 o
  -3   4   7      406.76      414.62      8.63 o
  -2   4   7      129.59      144.90      4.60 o
  -1   4   7      708.26      671.23      8.49 o
   0   4   7      356.68      384.08      8.32 o
   1   4   7      180.62      140.88      8.06 o
   2   4   7        0.60        0.57      3.58 o
   3   4   7      435.58      406.37     12.70 o
   4   4   7        0.00        0.23      2.71 o
   5   4   7      396.09      385.67     16.12 o
   6   4   7        3.33        3.47      1.97 o
   7   4   7      221.55      217.60      5.13 o
   8   4   7      208.99      208.14      4.63 o
   9   4   7      448.99      464.12      6.59 o
  10   4   7        1.74        3.15      2.09 o
  -6   5   7      122.62      115.86      6.91 o
  -5   5   7       40.54       44.09      6.30 o
  -4   5   7      420.29      414.84     10.75 o
  -3   5   7        2.45        3.33      3.66 o
  -2   5   7      763.28      751.33     11.19 o
  -1   5   7       22.68       35.33      3.54 o
   0   5   7       72.06       66.85      3.30 o
   1   5   7      162.45      179.02      4.37 o
   2   5   7      677.45      667.37     11.09 o
   3   5   7      160.41      189.92      9.83 o
   4   5   7      294.20      262.47      5.85 o
   5   5   7      181.22      195.00      5.68 o
   6   5   7      120.99      137.53      4.93 o
   7   5   7       11.92       10.09      2.79 o
   8   5   7      627.16      629.83     10.03 o
   9   5   7      190.93      187.84      5.03 o
  10   5   7       93.13       99.30      5.04 o
  -5   6   7      161.25      165.02      6.40 o
  -4   6   7      197.07      206.04      7.84 o
  -3   6   7     1554.73     1595.57     29.18 o
  -2   6   7      223.36      203.44      6.34 o
  -1   6   7      280.15      281.31      7.27 o
   0   6   7       31.19       31.18      2.42 o
   1   6   7      266.13      244.66     10.35 o
   2   6   7       93.45       99.41      4.85 o
   3   6   7      627.00      647.94     11.28 o
   4   6   7       51.04       63.60      4.48 o
   5   6   7       33.74       30.71      3.78 o
   6   6   7       22.27       30.33      3.46 o
   7   6   7       53.31       53.75      3.91 o
   8   6   7       93.56      102.33      3.94 o
   9   6   7      459.39      482.90      8.36 o
  10   6   7       67.95       71.52      5.89 o
  -5   7   7       39.96       43.62      3.96 o
  -4   7   7      381.53      390.48      7.93 o
  -3   7   7       15.81       17.23      3.29 o
  -2   7   7      559.41      579.93     10.02 o
  -1   7   7       77.44       79.79      3.91 o
   0   7   7      249.74      242.57      5.52 o
   1   7   7      206.62      206.48      6.09 o
   2   7   7      468.41      463.49      9.83 o
   3   7   7       17.83       13.65      4.98 o
   4   7   7       53.87       57.89      6.55 o
   5   7   7        0.02        0.48      3.15 o
   6   7   7       88.81       81.95      4.50 o
   7   7   7        5.18        2.77      2.96 o
   8   7   7      472.78      492.67     10.12 o
   9   7   7       43.28       38.68      3.05 o
  -5   8   7      220.89      206.80      5.89 o
  -4   8   7       42.11       39.46      3.27 o
  -3   8   7     1112.91     1147.45     12.95 o
  -2   8   7       16.13       16.75      3.25 o
  -1   8   7      153.06      160.62      6.78 o
   0   8   7      163.99      154.59      5.38 o
   1   8   7       25.51       27.17      4.39 o
   2   8   7      552.14      562.27     17.48 o
   3   8   7      307.93      297.07     12.61 o
   4   8   7        7.60        9.26      5.18 o
   5   8   7      155.22      150.55      8.91 o
   6   8   7       67.45       65.25      5.26 o
   7   8   7      143.99      138.56      5.35 o
   8   8   7      128.63      134.62      4.86 o
   9   8   7       66.71       68.68      4.04 o
  -4   9   7      150.85      155.81      9.71 o
  -3   9   7        2.03        2.11      2.63 o
  -2   9   7      229.39      244.45      8.01 o
  -1   9   7       16.37       15.54      3.07 o
   0   9   7      357.11      353.48      9.90 o
   1   9   7      372.07      337.44     10.10 o
   2   9   7      339.50      349.00     13.77 o
   3   9   7       11.54       10.88      5.85 o
   4   9   7       14.08       11.73      5.54 o
   5   9   7       39.38       46.71      4.64 o
   6   9   7      573.73      575.33     13.95 o
   7   9   7      100.34       97.91      5.47 o
   8   9   7      181.06      177.06      4.88 o
  -3  10   7      274.17      273.60      6.43 o
  -2  10   7       36.83       33.90      2.71 o
  -1  10   7      178.35      186.01      5.55 o
   0  10   7       35.97       36.36      2.84 o
   1  10   7       11.76       14.83      3.85 o
   2  10   7       43.76       30.65      4.33 o
   3  10   7      276.99      276.71     12.79 o
   4  10   7        1.65        4.74      5.10 o
   5  10   7      285.85      274.81     11.37 o
   6  10   7       30.08       33.52      3.87 o
   7  10   7      388.97      401.30      9.37 o
  -2  11   7      105.25      112.65      3.29 o
  -1  11   7       47.36       44.04      2.66 o
   0  11   7      445.65      442.90      7.51 o
   1  11   7        2.22        1.68      2.30 o
   2  11   7      166.45      164.88      6.52 o
   3  11   7        2.02        5.02      4.75 o
   4  11   7       98.85       97.10      6.68 o
   5  11   7        6.95        3.45      2.35 o
   6  11   7      355.37      342.57     11.16 o
   0  12   7        3.22        1.69      3.55 o
   1  12   7      121.37      125.56      4.85 o
   2  12   7        0.04        0.18      2.53 o
   3  12   7      116.49      101.30      7.03 o
   4  12   7        5.57        4.03      3.50 o
   1  -6   8        7.77        5.78      4.06 o
   2  -6   8       77.60       84.40      4.60 o
   3  -6   8        4.82        4.40      2.36 o
   4  -6   8      198.69      193.08      6.15 o
   5  -6   8       24.61       19.52      3.10 o
  -1  -5   8       16.86       20.55      4.92 o
   0  -5   8       10.36        5.30      2.96 o
   1  -5   8      107.77      115.97      4.64 o
   2  -5   8       40.31       37.65      3.00 o
   3  -5   8      116.31      118.23      5.67 o
   4  -5   8        0.68        1.92      3.30 o
   5  -5   8      674.98      688.91      9.69 o
   6  -5   8      116.21      115.33      3.65 o
   7  -5   8      139.05      130.45      4.19 o
  -2  -4   8      121.32      107.10      7.34 o
  -1  -4   8       72.07       78.77      7.73 o
   0  -4   8      250.60      254.06      9.03 o
   1  -4   8       48.03       44.13      3.88 o
   2  -4   8       46.75       47.16      3.77 o
   3  -4   8      145.35      148.02      5.56 o
   4  -4   8      373.10      377.06      8.29 o
   5  -4   8       48.11       44.54      3.59 o
   6  -4   8      575.13      563.70      9.12 o
   7  -4   8        7.70        8.05      2.68 o
   8  -4   8       57.43       57.96      5.18 o
  -3  -3   8      617.80      593.53     14.15 o
  -2  -3   8      250.10      218.80     10.56 o
  -1  -3   8      241.12      256.10      6.90 o
   0  -3   8       60.85       50.89      6.05 o
   1  -3   8      321.35      328.03     15.98 o
   2  -3   8        0.07        4.01      3.77 o
   3  -3   8      431.17      425.07     10.14 o
   4  -3   8       10.45       10.31      3.47 o
   5  -3   8      233.39      237.35      6.48 o
   6  -3   8        7.39        9.00      2.83 o
   7  -3   8      218.28      224.69      6.17 o
   8  -3   8       35.68       35.00      3.28 o
   9  -3   8      219.68      230.97      5.35 o
  -3  -2   8      505.72      478.50      8.24 o
  -2  -2   8      510.70      526.08      9.11 o
  -1  -2   8       14.27       15.61      2.93 o
   0  -2   8      613.68      596.18     14.26 o
   1  -2   8       36.90       28.11      7.90 o
   2  -2   8      141.51      136.69      6.98 o
   3  -2   8        6.05        3.37      4.78 o
   4  -2   8      224.59      223.14     11.45 o
   5  -2   8       14.30       13.67      3.43 o
   6  -2   8      231.87      229.67      6.25 o
   7  -2   8       32.71       27.65      3.42 o
   8  -2   8       79.01       85.34      7.08 o
   9  -2   8      108.09       90.64      3.41 o
  -4  -1   8       85.55       81.25      4.59 o
  -3  -1   8      467.06      463.48      8.32 o
  -2  -1   8        9.90       11.10      3.20 o
  -1  -1   8      462.97      502.05      9.68 o
   0  -1   8      423.46      420.11      8.96 o
   1  -1   8      548.24      511.71     19.54 o
   2  -1   8       46.84       43.73      4.01 o
   3  -1   8      381.62      367.25      8.97 o
   4  -1   8       19.60       14.97      3.44 o
   5  -1   8       50.10       56.95      6.81 o
   6  -1   8        5.76        5.11      2.60 o
   7  -1   8       42.32       43.33      3.42 o
   8  -1   8        6.71        9.01      2.95 o
   9  -1   8      262.46      246.71      6.30 o
  10  -1   8        0.23        0.15      2.16 o
  -4   0   8       36.63       34.26      5.24 o
  -3   0   8        7.20       10.09      3.88 o
  -2   0   8      481.09      466.28     11.58 o
  -1   0   8      167.92      173.22     11.83 o
   0   0   8      135.75      135.73      6.94 o
   1   0   8       32.12       32.58      4.62 o
   2   0   8      865.63      849.34     13.14 o
   3   0   8       43.68       36.64      5.53 o
   4   0   8       79.73       74.92      4.02 o
   5   0   8        0.21        0.62      3.45 o
   6   0   8      177.98      191.38      4.88 o
   7   0   8      278.06      271.63      5.23 o
   8   0   8      184.82      177.08      4.47 o
   9   0   8        1.00        2.60      2.09 o
  10   0   8       97.24      102.83      6.45 o
  -5   1   8       48.73       47.83      3.44 o
  -4   1   8       41.12       41.10      4.28 o
  -3   1   8      317.44      324.34      9.67 o
  -2   1   8      477.66      476.87     14.32 o
  -1   1   8      523.16      526.89     17.87 o
   0   1   8       16.38       22.30      6.76 o
   1   1   8      243.32      237.03     11.12 o
   2   1   8       70.91       78.74      7.11 o
   3   1   8      436.20      425.54     17.65 o
   4   1   8      107.99      100.21      6.60 o
   5   1   8      139.85      132.11      6.09 o
   6   1   8      225.66      224.51      8.18 o
   7   1   8      493.27      478.93      6.71 o
   8   1   8       11.09       10.24      2.65 o
   9   1   8      203.80      189.49      5.18 o
  10   1   8       39.09       39.82      2.80 o
  -5   2   8       15.38       18.78      2.86 o
  -4   2   8        1.44        0.94      2.58 o
  -3   2   8       11.12        9.87      5.80 o
  -2   2   8      855.98      915.25     15.48 o
  -1   2   8       21.06       24.74      5.70 o
   0   2   8      235.24      238.25     10.92 o
   1   2   8      516.22      439.35     11.34 o
   2   2   8      679.28      656.73     13.07 o
   3   2   8        8.20        6.42      2.38 o
   4   2   8      551.63      533.56      8.46 o
   5   2   8       58.05       60.41      4.44 o
   6   2   8      171.76      169.11      9.71 o
   7   2   8      121.12      115.46      4.88 o
   8   2   8      880.07      844.79     10.14 o
   9   2   8        0.00        1.37      2.17 o
  10   2   8      124.55      124.48      4.03 o
  -5   3   8       95.24       97.49      4.31 o
  -4   3   8       22.73       20.12      3.47 o
  -3   3   8      786.55      803.68     14.44 o
  -2   3   8      110.53       95.74      5.98 o
  -1   3   8      741.51      783.66     13.79 o
   0   3   8       80.70       87.72      8.68 o
   1   3   8      273.76      270.74      7.62 o
   2   3   8      375.86      417.09     17.29 o
   3   3   8      170.17      173.52      6.04 o
   4   3   8       11.60       13.19      2.19 o
   5   3   8       47.13       43.48      2.73 o
   6   3   8       54.88       58.98      4.46 o
   7   3   8     1125.28     1067.81     15.33 o
   8   3   8       28.13       30.80      4.15 o
   9   3   8      247.34      225.00      4.85 o
  10   3   8        3.48        2.76      2.14 o
  -5   4   8       48.97       45.99      3.68 o
  -4   4   8       68.95       65.04      6.95 o
  -3   4   8       59.71       69.85      5.29 o
  -2   4   8      843.82      923.56     25.55 o
  -1   4   8       58.23       50.13      3.36 o
   0   4   8      830.14      867.92     11.51 o
   1   4   8       21.56       28.84      2.71 o
   2   4   8      793.62      752.49      9.94 o
   3   4   8      571.18      562.92      7.38 o
   4   4   8      168.55      153.00      4.21 o
   5   4   8       45.04       40.12      2.71 o
   6   4   8        2.43        1.57      3.32 o
   7   4   8      182.33      188.49      8.45 o
   8   4   8      475.64      468.61      7.30 o
   9   4   8       22.21       24.09      2.36 o
  10   4   8      107.53       97.49      4.11 o
  -5   5   8       45.66       45.25      5.01 o
  -4   5   8        6.12        5.74      4.68 o
  -3   5   8      666.82      688.69     13.34 o
  -2   5   8        4.15        2.81      3.83 o
  -1   5   8      508.57      520.02     11.96 o
   0   5   8        0.29        2.60      2.53 o
   1   5   8       59.66       56.64      3.36 o
   2   5   8       89.99       89.71      3.16 o
   3   5   8      443.71      408.81     12.16 o
   4   5   8      375.83      380.55      6.24 o
   5   5   8      205.96      233.33      6.70 o
   6   5   8       65.32       57.33      4.87 o
   7   5   8       80.94       83.79      4.17 o
   8   5   8       38.72       40.74      4.25 o
   9   5   8      409.87      422.70      6.75 o
  10   5   8        9.08        8.12      2.00 o
  -5   6   8       95.50       99.55      6.22 o
  -4   6   8       73.74       82.14      5.20 o
  -3   6   8       17.06       19.57      4.27 o
  -2   6   8       31.62       36.68      3.85 o
  -1   6   8       30.54       30.41      3.64 o
   0   6   8      614.25      638.69      8.95 o
   1   6   8       32.14       26.38      3.04 o
   2   6   8      711.14      686.54      8.68 o
   3   6   8       56.77       65.63      4.79 o
   4   6   8       10.86       13.84      2.69 o
   5   6   8       30.23       27.35      3.10 o
   6   6   8       33.04       33.16      3.38 o
   7   6   8       28.28       27.87      3.32 o
   8   6   8       16.58       16.88      3.00 o
   9   6   8       23.33       24.12      2.90 o
  10   6   8      125.87      128.78      7.09 o
  -4   7   8      176.24      178.31      6.38 o
  -3   7   8       92.06       96.84      5.70 o
  -2   7   8        0.09       -0.78      3.04 o
  -1   7   8        2.16        1.54      2.97 o
   0   7   8       19.18       18.57      2.82 o
   1   7   8      185.01      179.91      5.22 o
   2   7   8       94.92       94.75      4.09 o
   3   7   8      292.98      296.21      8.74 o
   4   7   8        2.83        1.58      2.56 o
   5   7   8        1.17        0.77      2.74 o
   6   7   8      270.44      256.10      5.76 o
   7   7   8       30.99       33.00      3.66 o
   8   7   8       10.99       11.83      2.78 o
   9   7   8      417.73      427.60     15.31 o
  -4   8   8       16.12       18.95      2.34 o
  -3   8   8        1.25        3.11      2.52 o
  -2   8   8       22.36       29.27      3.41 o
  -1   8   8       65.24       73.45      4.36 o
   0   8   8      114.76      120.66      3.89 o
   1   8   8       16.70       13.80      3.20 o
   2   8   8      747.50      707.90     21.63 o
   3   8   8      381.79      361.70     15.31 o
   4   8   8       72.97       81.32      5.38 o
   5   8   8       27.43       26.77      3.28 o
   6   8   8      202.48      220.91      5.40 o
   7   8   8        2.23        3.57      2.74 o
   8   8   8      135.97      134.86      4.72 o
   9   8   8        7.86        9.45      2.72 o
  -3   9   8        6.48        8.09      2.29 o
  -2   9   8       12.91       12.01      3.38 o
  -1   9   8       15.06       18.21      3.79 o
   0   9   8       36.23       34.88      2.99 o
   1   9   8      885.18      835.88     14.37 o
   2   9   8      186.85      174.39      7.52 o
   3   9   8      208.93      206.43      7.57 o
   4   9   8        1.47        1.82      3.40 o
   5   9   8      277.56      269.80      6.66 o
   6   9   8       96.69       97.44      3.80 o
   7   9   8      394.05      414.59      7.67 o
   8   9   8        0.41        1.73      2.04 o
  -2  10   8      318.69      339.87      6.53 o
  -1  10   8       45.13       46.90      4.23 o
   0  10   8      576.07      578.67      9.12 o
   1  10   8      118.49      127.49      6.08 o
   2  10   8      218.96      207.16      7.59 o
   3  10   8      268.57      237.15      6.50 o
   4  10   8      113.84      114.29      5.68 o
   5  10   8        9.69       11.77      3.48 o
   6  10   8      353.14      326.79      5.65 o
   7  10   8        0.40        1.03      1.99 o
  -1  11   8       95.04      105.13      3.81 o
   0  11   8       23.84       18.65      3.20 o
   1  11   8      938.67      886.05     10.48 o
   2  11   8        2.42        1.60      3.19 o
   3  11   8      115.21      110.21      6.37 o
   4  11   8       10.36       13.82      2.47 o
   5  11   8       26.97       28.92      2.82 o
   6  11   8       66.64       64.54      5.38 o
   2  12   8       21.58       25.25      4.19 o
   3  12   8        9.37       10.71      4.05 o
   2  -5   9       29.10       31.19      5.27 o
   3  -5   9       13.41       13.96      5.70 o
   4  -5   9       17.39       17.43      4.42 o
   5  -5   9       83.57       79.74      6.14 o
   0  -4   9        2.20        1.45      4.44 o
   1  -4   9       69.58       71.41      5.13 o
   2  -4   9       17.77       20.73      4.47 o
   3  -4   9      121.63      130.50      6.13 o
   4  -4   9      103.23       96.63      4.71 o
   5  -4   9        1.78        0.74      2.25 o
   6  -4   9        0.15        0.68      1.80 o
   7  -4   9       57.52       58.50      3.07 o
  -1  -3   9        0.04       -1.75      3.95 o
   0  -3   9      270.84      282.18     13.34 o
   1  -3   9       24.33       31.51      4.97 o
   2  -3   9      148.61      152.29     11.44 o
   3  -3   9        5.93        5.58      3.73 o
   4  -3   9      437.88      408.45     14.60 o
   5  -3   9       70.78       71.54      3.43 o
   6  -3   9        0.78        2.67      2.37 o
   7  -3   9        0.78       -1.60      2.85 o
   8  -3   9       77.70       80.33      3.50 o
  -2  -2   9        1.26        0.92      2.53 o
  -1  -2   9      172.29      191.87      5.37 o
   0  -2   9        1.23        1.70      3.07 o
   1  -2   9      480.70      478.36     12.53 o
   2  -2   9       24.39       28.83      4.64 o
   3  -2   9      618.86      585.84     17.85 o
   4  -2   9        1.22        1.32      5.02 o
   5  -2   9        7.24        9.06      5.72 o
   6  -2   9        0.67        3.05      4.98 o
   7  -2   9       32.70       29.31      3.96 o
   8  -2   9       18.56       20.21      2.31 o
   9  -2   9      220.82      219.03      6.50 o
  -3  -1   9       13.93       12.73      3.97 o
  -2  -1   9      354.34      383.25      8.97 o
  -1  -1   9        3.18        2.85      2.47 o
   0  -1   9      112.68      130.15      5.35 o
   1  -1   9        4.84        7.69      4.58 o
   2  -1   9     1208.51     1197.64     77.50 o
   3  -1   9       33.26       31.01      3.88 o
   4  -1   9      725.11      701.56     12.83 o
   5  -1   9       27.13       21.42      6.15 o
   6  -1   9       35.22       33.42      6.19 o
   7  -1   9       58.57       57.83      4.59 o
   8  -1   9      134.34      138.98      4.96 o
   9  -1   9        5.51        3.27      2.21 o
  -3   0   9      319.37      321.78      8.03 o
  -2   0   9        5.67        5.24      3.58 o
  -1   0   9      153.49      167.46      5.05 o
   0   0   9       10.33       11.60      4.04 o
   1   0   9      152.98      151.92      7.32 o
   2   0   9       66.89       70.15      6.18 o
   3   0   9      850.34      827.54     13.76 o
   4   0   9       14.07       18.22      3.85 o
   5   0   9       22.02       22.88      6.05 o
   6   0   9       30.38       29.17      4.54 o
   7   0   9       49.20       46.58      3.02 o
   8   0   9        6.29        7.08      2.76 o
   9   0   9      237.20      224.05      5.83 o
  10   0   9        7.53        7.62      2.74 o
  -3   1   9       46.26       43.25      3.27 o
  -2   1   9      269.22      277.28      8.79 o
  -1   1   9        2.64        2.78      3.22 o
   0   1   9       48.20       52.69      5.38 o
   1   1   9        0.58       -0.25      3.75 o
   2   1   9     1122.66     1115.47     23.26 o
   3   1   9        3.04        2.70      4.86 o
   4   1   9      210.22      210.37      7.63 o
   5   1   9       62.63       66.47      5.13 o
   6   1   9       10.22       11.38      4.59 o
   7   1   9       97.68       89.66      3.81 o
   8   1   9      269.96      270.33      6.72 o
   9   1   9        9.85       10.13      2.04 o
  10   1   9       69.06       64.43      4.30 o
  -4   2   9       11.46        9.11      3.74 o
  -3   2   9       79.70       73.87      4.93 o
  -2   2   9       10.24       14.17      5.66 o
  -1   2   9      179.03      183.20     11.88 o
   0   2   9      320.38      338.30      8.30 o
   1   2   9      365.00      365.96      8.45 o
   2   2   9       43.04       46.89      6.83 o
   3   2   9      215.92      205.80      7.36 o
   4   2   9       36.59       36.05      4.36 o
   5   2   9       76.02       65.91      5.05 o
   6   2   9       32.13       28.40      6.35 o
   7   2   9      912.71      903.08     10.18 o
   8   2   9        8.53        8.28      2.44 o
   9   2   9      162.28      153.71      4.00 o
  10   2   9       18.01       20.37      2.35 o
  -4   3   9       15.50       20.96      4.27 o
  -3   3   9      114.50      104.87      4.37 o
  -2   3   9      761.29      824.68     14.33 o
  -1   3   9       45.66       52.06      5.08 o
   0   3   9      437.43      451.90     16.47 o
   1   3   9       26.51       20.62      5.09 o
   2   3   9      916.60      892.34     21.90 o
   3   3   9        0.96        1.06      2.60 o
   4   3   9       27.13       32.35      3.34 o
   5   3   9      119.38      111.46      4.79 o
   6   3   9      279.68      286.38     12.60 o
   7   3   9       38.47       35.63      4.40 o
   8   3   9      469.94      463.88      8.80 o
   9   3   9        0.36       -0.02      1.92 o
  10   3   9       81.94       84.19      3.25 o
  -4   4   9       45.36       48.39      2.83 o
  -3   4   9        0.38       -0.11      3.09 o
  -2   4   9        0.52        1.43      3.51 o
  -1   4   9      518.12      554.42     12.44 o
   0   4   9       95.08       95.62      9.17 o
   1   4   9      649.69      675.11     10.46 o
   2   4   9       57.60       70.78      4.12 o
   3   4   9      392.84      405.30      9.94 o
   4   4   9       34.63       37.86      3.43 o
   5   4   9      348.73      336.82      7.62 o
   6   4   9       71.26       69.02      4.00 o
   7   4   9      625.77      642.41     18.25 o
   8   4   9        1.31        3.48      5.07 o
   9   4   9       92.05       94.35      3.78 o
  10   4   9       87.60       81.39      2.69 o
  -4   5   9        1.70       -0.70      3.52 o
  -3   5   9        9.12        5.20      4.52 o
  -2   5   9      334.46      360.41      9.66 o
  -1   5   9       28.10       32.61      7.17 o
   0   5   9     1257.03     1286.83     14.59 o
   1   5   9      188.31      177.47      4.65 o
   2   5   9      232.91      227.62      7.17 o
   3   5   9       45.77       38.08      3.40 o
   4   5   9      116.74      117.66      4.10 o
   5   5   9       11.62        8.04      2.32 o
   6   5   9      347.72      349.19      7.55 o
   7   5   9        1.16        0.07      3.45 o
   8   5   9       20.40       19.20      5.84 o
   9   5   9        0.58        0.97      3.06 o
  10   5   9       63.12       59.90      3.04 o
  -4   6   9       27.99       30.52      4.51 o
  -3   6   9       36.62       32.86      5.59 o
  -2   6   9       50.31       46.11      4.67 o
  -1   6   9       43.59       48.47      6.54 o
   0   6   9       10.14        8.61      2.63 o
   1   6   9      170.95      161.11      4.43 o
   2   6   9        0.65        2.84      2.21 o
   3   6   9      604.25      605.77      9.96 o
   4   6   9       12.75       14.40      2.58 o
   5   6   9      707.06      696.84     10.47 o
   6   6   9        0.81        0.98      2.69 o
   7   6   9      168.64      194.31      7.38 o
   8   6   9       15.76       11.75      2.59 o
   9   6   9        0.37        0.63      2.26 o
  -3   7   9        2.68        2.48      2.81 o
  -2   7   9       48.08       56.56      4.57 o
  -1   7   9        2.10        2.85      2.92 o
   0   7   9      213.74      200.75      8.14 o
   1   7   9        5.24        3.83      2.67 o
   2   7   9        8.29        8.44      2.73 o
   3   7   9       84.04       69.36      4.31 o
   4   7   9      535.60      555.02     11.88 o
   5   7   9       15.88       11.33      2.93 o
   6   7   9      192.11      183.51      4.92 o
   7   7   9       19.86       28.26      3.29 o
   8   7   9       44.59       45.21      3.32 o
   9   7   9       44.23       40.41      2.85 o
  -3   8   9       25.87       29.06      3.14 o
  -2   8   9      175.41      164.16      6.20 o
  -1   8   9       10.53       15.10      2.99 o
   0   8   9       56.22       54.67      5.15 o
   1   8   9       26.61       29.94      3.12 o
   2   8   9       16.54       13.98      2.74 o
   3   8   9      377.30      399.51      8.89 o
   4   8   9       49.79       48.19      4.76 o
   5   8   9      806.62      827.93     11.17 o
   6   8   9        7.05        5.66      2.31 o
   7   8   9      188.54      212.33      7.20 o
   8   8   9       49.00       49.73      3.15 o
  -2   9   9       36.29       39.79      2.55 o
  -1   9   9        8.86        9.30      2.54 o
   0   9   9       52.07       56.81      4.89 o
   1   9   9       29.90       29.02      3.48 o
   2   9   9      258.76      270.44      6.99 o
   3   9   9       58.83       65.72      3.54 o
   4   9   9      299.86      313.47      7.37 o
   5   9   9      192.67      192.87      7.17 o
   6   9   9      123.26      127.22      3.99 o
   7   9   9        6.26        4.70      2.29 o
   8   9   9       68.19       67.72      3.92 o
  -1  10   9      104.65       95.84      5.17 o
   0  10   9       11.45       12.89      5.01 o
   1  10   9      554.38      577.58      8.91 o
   2  10   9      356.71      345.19     10.46 o
   3  10   9      192.15      207.43      5.91 o
   4  10   9       23.47       21.87      2.97 o
   5  10   9       96.42       98.33      4.18 o
   6  10   9       18.26       23.66      2.20 o
   7  10   9      104.81      103.81      6.23 o
   0  11   9       40.69       37.48      4.76 o
   1  11   9      128.95      121.09      5.56 o
   2  11   9      644.91      623.23      8.57 o
   3  11   9        1.86        2.27      2.33 o
   4  11   9      101.34      102.99      3.84 o
   5  11   9       16.67       15.99      1.92 o
   1  -3  10       82.24      100.06      7.35 o
   2  -3  10        0.04       -1.38      3.52 o
   3  -3  10      192.09      190.38      9.23 o
   4  -3  10       15.99       19.43      4.14 o
   5  -3  10        5.99        6.19      3.43 o
   6  -3  10        3.77        4.04      2.24 o
   0  -2  10      199.68      186.89      9.64 o
   1  -2  10       18.05       16.73      3.01 o
   2  -2  10      309.48      308.01     21.34 o
   3  -2  10       43.10       42.87      4.48 o
   4  -2  10      217.26      213.28      7.99 o
   5  -2  10      120.21      119.97      4.87 o
   6  -2  10       16.80       19.40      3.47 o
   7  -2  10        0.18        2.65      2.92 o
   8  -2  10      201.07      212.40      8.48 o
  -1  -1  10      257.84      268.17      9.16 o
   0  -1  10        8.82        5.29      3.43 o
   1  -1  10       31.88       36.57      7.59 o
   2  -1  10        2.26        2.07      4.14 o
   3  -1  10      233.42      239.14      8.98 o
   4  -1  10        8.47        7.42      4.40 o
   5  -1  10      296.22      283.65     12.22 o
   6  -1  10       14.48       19.11      5.57 o
   7  -1  10       47.33       53.04      4.48 o
   8  -1  10       13.75       14.15      2.52 o
  -2   0  10      192.77      198.76      5.87 o
  -1   0  10       57.29       63.34      4.46 o
   0   0  10       32.71       43.10      3.67 o
   1   0  10       20.18       15.72      3.84 o
   2   0  10      197.75      212.23      8.14 o
   3   0  10       53.84       49.46      4.01 o
   4   0  10       77.23       80.26      5.24 o
   5   0  10       14.14       11.20      5.63 o
   6   0  10        0.47        2.88      5.03 o
   7   0  10       13.36       15.44      4.97 o
   8   0  10       25.09       29.56      3.56 o
   9   0  10        4.48        5.25      2.04 o
  -2   1  10       37.72       35.44      2.94 o
  -1   1  10       10.93       10.67      2.76 o
   0   1  10       61.53       70.34      7.04 o
   1   1  10        1.46        2.41      3.87 o
   2   1  10        0.00       -0.59      2.83 o
   3   1  10       67.10       68.14      5.08 o
   4   1  10       24.87       25.15      4.14 o
   5   1  10      421.79      397.56     14.80 o
   6   1  10      173.24      166.31      7.28 o
   7   1  10       14.75       19.10      3.83 o
   8   1  10       12.70       10.87      2.15 o
   9   1  10        0.81        2.79      1.97 o
  -2   2  10       26.27       26.57      3.01 o
  -1   2  10        9.31       14.47      3.96 o
   0   2  10        0.37       -0.17      5.27 o
   1   2  10       15.34       16.28      4.35 o
   2   2  10       85.12       81.56      6.07 o
   3   2  10      319.29      303.81     13.09 o
   4   2  10      277.15      268.20     11.78 o
   5   2  10       70.77       72.83      5.48 o
   6   2  10       62.16       61.22      5.27 o
   7   2  10      142.27      138.61      5.08 o
   8   2  10       99.15      113.34      3.89 o
   9   2  10        1.95        1.16      1.72 o
  -3   3  10       13.65       15.23      2.74 o
  -2   3  10       25.72       24.77      3.61 o
  -1   3  10        1.00        2.10      2.76 o
   0   3  10        0.02        0.29      3.11 o
   1   3  10      220.15      227.41      8.52 o
   2   3  10       32.46       30.67      4.93 o
   3   3  10      522.73      555.91     17.07 o
   4   3  10        7.68        9.52      3.64 o
   5   3  10     1031.21      961.80     15.33 o
   6   3  10       73.29       70.77      7.88 o
   7   3  10      223.42      219.58     11.48 o
   8   3  10       12.82       13.87      2.93 o
   9   3  10       87.94       99.18      3.54 o
  -3   4  10       12.40       12.90      2.66 o
  -2   4  10        1.48        1.68      2.46 o
  -1   4  10        5.08        7.22      2.81 o
   0   4  10      181.27      181.38      6.21 o
   1   4  10       25.51       27.44      4.71 o
   2   4  10      491.17      497.59     24.96 o
   3   4  10      305.36      314.69      9.22 o
   4   4  10      799.38      815.29     11.32 o
   5   4  10       90.06       86.26      4.44 o
   6   4  10     1019.38      988.20     22.21 o
   7   4  10       21.57       15.88      5.79 o
   8   4  10       45.34       50.12      3.63 o
   9   4  10        6.33        4.92      2.06 o
  -3   5  10       42.72       43.23      4.79 o
  -2   5  10      112.46      101.42      5.26 o
  -1   5  10      139.83      152.48      6.81 o
   0   5  10       17.65       17.62      4.34 o
   1   5  10      348.11      350.21     10.24 o
   2   5  10      106.49      118.65      6.88 o
   3   5  10     1523.31     1542.13     18.97 o
   4   5  10      119.94      127.72      6.80 o
   5   5  10      841.48      827.90     11.21 o
   6   5  10       22.70       20.48      3.77 o
   7   5  10      223.60      245.76     11.67 o
   8   5  10       44.10       42.78      4.12 o
   9   5  10       32.05       32.97      3.02 o
  -2   6  10       81.12       77.41      5.08 o
  -1   6  10        9.35        8.42      3.62 o
   0   6  10      136.33      130.53      6.63 o
   1   6  10        0.08       -0.06      2.49 o
   2   6  10      196.09      211.38      4.91 o
   3   6  10        7.72        7.18      2.56 o
   4   6  10      626.33      619.41     10.73 o
   5   6  10       65.50       68.52      4.07 o
   6   6  10      746.32      713.60     10.47 o
   7   6  10       13.54       16.05      3.79 o
   8   6  10       14.56       16.98      5.19 o
   9   6  10        9.60       11.36      2.29 o
  -2   7  10      290.59      266.44     22.35 o
  -1   7  10      174.60      170.49      9.46 o
   0   7  10        5.54        5.56      3.83 o
   1   7  10       79.58       83.09      4.41 o
   2   7  10      241.13      269.36      6.19 o
   3   7  10      203.24      200.71      8.19 o
   4   7  10       72.34       76.65      4.42 o
   5   7  10      574.17      552.03     11.37 o
   6   7  10       18.93       20.04      3.02 o
   7   7  10       36.01       36.92      4.02 o
   8   7  10       10.35        5.78      2.99 o
  -2   8  10      168.90      173.46      7.80 o
  -1   8  10       32.08       31.74      5.34 o
   0   8  10        2.57        3.33      3.15 o
   1   8  10       77.34       77.24      4.17 o
   2   8  10       19.67       23.70      2.94 o
   3   8  10        3.71        3.54      3.11 o
   4   8  10      235.10      239.07      9.45 o
   5   8  10       74.43       70.39      4.22 o
   6   8  10      225.96      215.51      5.04 o
   7   8  10       72.50       68.12      4.38 o
   8   8  10      200.27      209.66      8.69 o
   0   9  10       47.89       42.26      3.84 o
   1   9  10       74.75       90.03      4.10 o
   2   9  10       91.68       89.21      3.67 o
   3   9  10       93.17      105.08      4.53 o
   4   9  10        0.10        0.28      2.57 o
   5   9  10      303.54      313.13      6.85 o
   6   9  10       48.94       49.28      2.71 o
   7   9  10       96.83      103.03      4.75 o
   0  10  10      127.83      136.19      7.20 o
   1  10  10       89.34       77.93      5.03 o
   2  10  10      115.92      129.16      4.46 o
   3  10  10       10.96        5.39      2.51 o
   4  10  10      341.82      353.70      9.82 o
   5  10  10       32.17       27.62      2.33 o
   6  10  10       44.61       44.86      3.66 o
   3  -2  11       33.85       40.20      5.98 o
   4  -2  11        9.08        8.43      5.28 o
   5  -2  11      214.42      212.77      9.31 o
   1  -1  11       13.94       13.54      4.95 o
   2  -1  11        8.53       11.55      5.87 o
   3  -1  11        0.72        2.08      2.98 o
   4  -1  11       12.98       13.31      3.50 o
   5  -1  11       58.62       54.22      4.78 o
   6  -1  11      168.83      167.25      6.42 o
   7  -1  11       24.77       27.41      3.78 o
   0   0  11        2.23        2.82      4.12 o
   1   0  11        0.79        0.28      3.52 o
   2   0  11        0.28       -0.43      2.93 o
   3   0  11       63.84       62.31      3.58 o
   4   0  11        3.23        1.57      3.54 o
   5   0  11      265.54      252.22     14.00 o
   6   0  11        4.05        3.00      4.15 o
   7   0  11        8.35       10.34      4.37 o
   8   0  11        9.75        9.64      3.83 o
   0   1  11       76.84       72.97      3.90 o
   1   1  11        5.51        5.70      2.99 o
   2   1  11        9.23        8.29      3.55 o
   3   1  11      158.60      162.80      5.42 o
   4   1  11      115.18      111.14      4.95 o
   5   1  11       39.60       34.99      5.93 o
   6   1  11      183.54      184.82      9.76 o
   7   1  11      102.15      108.59      7.45 o
   8   1  11      103.49      111.54      5.13 o
  -1   2  11       13.60       18.01      2.37 o
   0   2  11        0.58       -0.54      2.33 o
   1   2  11       30.74       32.70      5.46 o
   2   2  11       17.90       19.06      3.93 o
   3   2  11       36.05       38.91      3.63 o
   4   2  11       11.55        7.33      3.49 o
   5   2  11      489.55      444.85     14.84 o
   6   2  11      104.20       97.76      7.92 o
   7   2  11       49.11       52.50      6.09 o
   8   2  11       29.43       24.19      4.11 o
  -1   3  11        0.83        0.25      2.17 o
   0   3  11       33.38       36.51      4.05 o
   1   3  11       17.90       17.01      3.54 o
   2   3  11       46.06       50.23      4.88 o
   3   3  11       98.93       86.57      5.84 o
   4   3  11      212.40      215.07     10.96 o
   5   3  11      129.28      132.89      6.32 o
   6   3  11      415.00      418.49     14.41 o
   7   3  11      117.08      110.60      5.74 o
   8   3  11      241.44      236.39      5.96 o
   9   3  11        2.00        1.08      2.45 o
  -1   4  11        1.69        2.69      2.17 o
   0   4  11        1.75        1.37      2.49 o
   1   4  11      172.19      182.55      5.81 o
   2   4  11        8.90       11.70      4.02 o
   3   4  11      238.82      236.78     11.71 o
   4   4  11        3.15        3.10      5.02 o
   5   4  11      270.25      260.25      8.08 o
   6   4  11       27.71       27.32      5.80 o
   7   4  11      121.25      126.50      6.05 o
   8   4  11        0.46        0.18      2.23 o
   9   4  11      291.36      297.63      6.95 o
  -1   5  11       17.44       17.61      3.09 o
   0   5  11      261.37      277.41     19.47 o
   1   5  11        3.37        3.04      3.48 o
   2   5  11      138.81      149.00      6.96 o
   3   5  11       22.29       19.78      4.25 o
   4   5  11      184.35      165.41      9.42 o
   5   5  11      127.05      129.81      8.26 o
   6   5  11      238.94      240.53     10.88 o
   7   5  11       10.28        7.00      4.94 o
   8   5  11       72.00       82.43      4.68 o
  -1   6  11       16.09       13.81      2.91 o
   0   6  11       45.16       44.82      4.11 o
   1   6  11      209.08      219.32      7.54 o
   2   6  11       48.10       56.03      4.83 o
   3   6  11      122.77      115.85      4.98 o
   4   6  11        0.24        1.01      2.78 o
   5   6  11       86.74       92.78      7.60 o
   6   6  11       37.90       38.11      3.91 o
   7   6  11       77.18       76.61      6.75 o
   8   6  11       19.00       23.41      4.67 o
  -1   7  11       61.39       59.44      5.41 o
   0   7  11      186.79      186.26     16.01 o
   1   7  11      156.20      144.02      9.37 o
   2   7  11      202.11      217.26      9.48 o
   3   7  11      104.49       99.93      4.69 o
   4   7  11       60.37       57.21      4.35 o
   5   7  11        0.02        0.82      4.63 o
   6   7  11      105.52       94.67      4.85 o
   7   7  11       23.74       24.76      4.60 o
   8   7  11       55.66       58.02      5.29 o
   0   8  11       48.70       46.97      5.48 o
   1   8  11       44.80       47.13      6.20 o
   2   8  11       15.03       14.17      2.74 o
   3   8  11      116.97      115.51      6.43 o
   4   8  11        3.20        3.26      2.76 o
   5   8  11      141.28      158.28      7.62 o
   6   8  11       18.27       19.80      3.78 o
   7   8  11      139.67      134.40      6.90 o
   1   9  11        2.30        2.67      3.36 o
   2   9  11      126.35      112.09      4.06 o
   3   9  11        1.75        1.14      2.31 o
   4   9  11      161.59      169.41      6.63 o
   5   9  11       62.50       62.14      4.16 o
   2   1  12        1.83        0.71      3.91 o
   3   1  12       31.26       36.74      3.44 o
   4   1  12        6.24        6.02      3.03 o
   5   1  12      200.07      203.37      6.85 o
   6   1  12       77.77       79.70      7.15 o
   2   2  12        0.79        1.31      3.24 o
   3   2  12       27.02       28.19      3.62 o
   4   2  12      106.05      100.78      4.18 o
   5   2  12       15.90       15.61      4.44 o
   6   2  12      151.06      136.82      7.72 o
   7   2  12       29.92       28.26      4.54 o
   1   3  12      166.27      169.69      9.06 o
   2   3  12       81.17       74.05      6.05 o
   3   3  12        2.88        3.87      2.67 o
   4   3  12      113.46      100.87      4.18 o
   5   3  12        0.72        3.51      3.68 o
   6   3  12        4.00        1.01      4.14 o
   7   3  12      216.96      191.73      8.59 o
   1   4  12      119.12      113.94      4.92 o
   2   4  12        1.32        1.10      2.34 o
   3   4  12      185.13      183.29      9.16 o
   4   4  12        3.87        2.58      3.22 o
   5   4  12       25.83       21.26      6.33 o
   6   4  12       49.91       40.58      5.58 o
   7   4  12        1.82        1.99      2.61 o
   1   5  12      369.86      392.85      8.26 o
   2   5  12       67.76       65.86      4.49 o
   3   5  12       12.60        8.39      3.33 o
   4   5  12       36.59       33.00      4.01 o
   5   5  12        0.78       -1.16      5.88 o
   6   5  12       58.88       51.98      5.42 o
   7   5  12       56.74       48.29      7.51 o
   1   6  12       64.09       63.94      3.94 o
   2   6  12       76.71       72.82      4.46 o
   3   6  12       18.60       13.64      3.30 o
   4   6  12        1.71       -0.75      2.94 o
   5   6  12        3.68        1.42      5.24 o
   6   6  12       76.48       75.35      5.72 o
   7   6  12       80.73       70.20      5.70 o
   2   7  12       83.09       85.03      7.14 o
   3   7  12       25.37       28.64      5.95 o
   4   7  12        2.56        4.08      5.07 o
   5   7  12      239.75      253.26     11.51 o
   6   7  12        3.03        2.81      4.93 o
   3   8  12       12.91       17.47      4.46 o
   4   8  12       40.59       42.35      3.67 o
   5   8  12        0.94        2.29      4.21 o
 
